# Supplementary material for: Use of a Regression Model to Study Host-Genomic Determinants of Phage Susceptibility in MRSA
Source: Antibiotics (Basel). 2018 Jan 29;7(1):9. doi: 10.3390/antibiotics7010009 (PMC5872120; doi:10.3390/antibiotics7010009)
Supplement: Supplementary file 1 [file antibiotics-07-00009-s001.zip]

Archive with 10 entries (9 files):
- Suplementary-final/
- Suplementary-final/figure_s1.docx
- Suplementary-final/figure_s2.PNG
- Suplementary-final/Supplement.docx
- Suplementary-final/Supplementary-final.docx
- Suplementary-final/table_s1.xlsx
- Suplementary-final/table_s2.xlsx
- Suplementary-final/table_s3.xlsx
- Suplementary-final/table_s4.xlsx
- Suplementary-final/table_S5.docx
