# Supplementary material for: Use of a Regression Model to Study Host-Genomic Determinants of Phage Susceptibility in MRSA
Source: Antibiotics (Basel). 2018 Jan 29;7(1):9. doi: 10.3390/antibiotics7010009 (PMC5872120; doi:10.3390/antibiotics7010009)
Supplement: Supplementary file 1 [file antibiotics-07-00009-s001.zip › Suplementary-final/table_s1.xlsx]

## Sheet: allph
Supplementary Table S1. List of all significant gene families along with the functional annotation terms retrieved from comparison to RAST and eggNOG databases.
A dash ('-') in columns 2-4 means that there was no hit found and therefore no annotation term or category could be retrieved. Any other entry is the retrieved annotation term, even if it says 'NA'. In columns 6-19 'NA' means the gene family was not found significant in that phage model.
					average regression weight across all 5 folds
gene family	function (RAST)	function(eggNOG)	category (eggNOG)	consensus direction	P4_6409	P4W_6409_ppf	phi200_6409	phi200W_6409_ppf	A5_L	A5_80	A5W_80_ppf	676_F	676_Z	676_T	1N_80_ppf	OP_MS.1	OP_MS.1_TOP	number times picked
cluster_1015	Mobile element protein	RNA-directed DNA polymerase	Replication, recombination and repair	-	-0.0192273	NA	-0.0276159	-0.018684	NA	NA	NA	NA	NA	NA	NA	NA	NA	3
cluster_1023	Plasmid recombination, MobE mobilizationprotein	plasmid recombination enzyme	Function unknown	-	-0.123228	NA	NA	NA	NA	-0.0664895	NA	NA	NA	NA	NA	NA	NA	2
cluster_1045	hypothetical protein	Adenylate and Guanylate cyclase catalytic domain	Function unknown	+	0.0404809	0.0229394	0.0380064	NA	NA	0.0280637	NA	NA	NA	NA	NA	NA	NA	4
cluster_105	Adhesin of unknown specificity SdrC	Ser-Asp rich fibrinogen-binding, bone sialoprotein-binding protein	Cell wall/membrane/envelope biogenesis	-	NA	NA	NA	NA	NA	-0.0463482	NA	NA	NA	NA	NA	NA	NA	1
cluster_107	Superfamily I DNA/RNA helicase protein	DNA helicase	Replication, recombination and repair	+	NA	NA	NA	NA	NA	NA	NA	NA	NA	0.0879311	NA	NA	NA	1
cluster_1091	Membrane anchored protein	NA	Function unknown	-	NA	NA	NA	NA	NA	-0.0621299	-0.073174	NA	-0.131071	-0.0943678	-0.0712098	-0.20681	NA	6
cluster_1147	Type I restriction-modification system,specificity subunit S (EC 3.1.21.3)	type i restriction	Defense mechanisms	-	NA	-0.049865	NA	NA	-0.086175	NA	NA	NA	NA	NA	NA	NA	NA	2
cluster_1241	Transcriptional regulator, XRE family	helix-turn-helix domain protein	Transcription	-	NA	-0.100925	-0.173985	NA	NA	NA	NA	NA	NA	NA	NA	NA	NA	2
cluster_1279	hypothetical protein	NA	Function unknown	-	NA	NA	NA	NA	NA	NA	NA	NA	NA	-0.127944	NA	NA	NA	1
cluster_1318	Transcriptional regulator, Cro/CI familyprotein transposon-related	Replication initiation factor	Replication, recombination and repair	+	NA	0.0235309	0.0226506	0.0280853	NA	0.0211267	0.0418538	NA	NA	NA	0.0371911	NA	NA	6
cluster_1336	NAD-dependent formate dehydrogenase (EC1.2.1.2)	formate dehydrogenase	Energy production and conversion	-	NA	-0.0189868	NA	NA	NA	NA	NA	NA	NA	NA	NA	NA	NA	1
cluster_14	Putative Staphylococcal surface anchoredprotein	cell wall associated fibronectin-binding protein	Function unknown	+	NA	NA	NA	NA	0.285576	NA	NA	NA	NA	NA	NA	NA	NA	1
cluster_1485	FIG01107943: hypothetical protein	NA	Function unknown	+	NA	0.023552	0.0227161	0.0281067	NA	0.0211671	0.0418782	NA	NA	NA	0.0372037	NA	NA	6
cluster_1500	Secretory antigen SsaA-like proteintransposon-related	Inherit from COG: domain protein	Function unknown	+	NA	0.0235514	0.0227273	0.0281127	NA	0.0211718	0.0418696	NA	NA	NA	0.0372016	NA	NA	6
cluster_1512	hypothetical protein	-	-	-	NA	NA	NA	NA	NA	NA	NA	NA	NA	-0.0687928	-0.0411053	NA	NA	2
cluster_1537	Exotoxin 8	-	-	-	NA	NA	-0.0208857	NA	NA	NA	NA	NA	NA	NA	NA	NA	NA	1
cluster_1550	FIG01108282: hypothetical protein	Nad-dependent epimerase dehydratase	Carbohydrate transport and metabolism, Cell wall/membrane/envelope biogenesis	-	NA	-0.0189542	NA	NA	NA	NA	NA	NA	NA	NA	NA	NA	NA	1
cluster_1608	O-succinylbenzoate synthase (EC 4.2.1.113)	mandelate racemase muconate lactonizing	Cell wall/membrane/envelope biogenesis	-	NA	NA	NA	-0.0182142	NA	NA	NA	NA	NA	NA	NA	NA	NA	1
cluster_163	Fibronectin binding protein FnbB	Fibronectin binding protein B	Function unknown	-	NA	-0.0334344	NA	NA	NA	-0.0380777	-0.0435895	NA	NA	NA	NA	NA	NA	3
cluster_1692	2-amino-3-carboxymuconate 6-semialdehydedecarboxylase	amidohydrolase 2	Cell cycle control, cell division, chromosome partitioning	-	-0.0240844	NA	NA	-0.0153691	NA	-0.0190905	NA	NA	-0.0311738	NA	NA	-0.0396297	NA	5
cluster_1719	Putative Staphylococcal surface anchoredprotein	cell wall associated fibronectin-binding protein	Function unknown	+	NA	0.0377871	NA	0.0358368	NA	NA	NA	NA	NA	NA	NA	NA	NA	2
cluster_1752	FIG01108762: hypothetical protein	(LipO)protein	Function unknown	-	NA	-0.0199404	NA	NA	NA	-0.0493516	-0.0384589	NA	NA	NA	NA	NA	NA	3
cluster_1760	FIG01107997: hypothetical protein	-	-	-	-0.0366635	NA	-0.0366633	NA	-0.0279078	NA	NA	-0.0331381	-0.0329174	NA	NA	-0.0769517	-0.116081	7
cluster_1764	Exotoxin 8	-	-	-	-0.0240846	NA	NA	-0.0153705	NA	-0.0190911	NA	NA	-0.0311734	NA	NA	-0.0396291	NA	5
cluster_1791	FIG01108762: hypothetical protein	-	-	-	-0.0407682	-0.0340875	-0.0303824	-0.0329424	-0.0600672	-0.0581116	-0.0491196	-0.0365437	-0.0609321	-0.0289641	NA	-0.0917088	-0.0923615	12
cluster_1793	Replication initiation protein, topisomerase	-	-	-	-0.141145	NA	NA	NA	NA	-0.0736528	NA	NA	NA	NA	NA	NA	NA	2
cluster_1823	FIG01108762: hypothetical protein	-	-	-	-0.0338722	NA	NA	NA	NA	NA	NA	NA	NA	NA	-0.0151565	NA	NA	2
cluster_1827	putative permease	c4-dicarboxylate transporter malic acid transport protein	Inorganic ion transport and metabolism	+	NA	0.0558066	NA	NA	NA	NA	NA	NA	NA	NA	NA	NA	NA	1
cluster_1908	Dienelactone hydrolase and related enzymes	hydrolase	Function unknown	-	NA	-0.0273547	NA	-0.0344369	NA	-0.0911677	-0.100195	NA	-0.094332	-0.0885476	NA	-0.138009	-0.602921	8
cluster_1916	Ferrichrome-binding periplasmic proteinprecursor (TC 3.A.1.14.3)	(ABC) transporter	Inorganic ion transport and metabolism	+	NA	0.0530213	0.112491	0.058579	NA	0.068358	NA	NA	NA	0.136448	0.0426936	NA	NA	6
cluster_196	Alcohol dehydrogenase (EC 1.1.1.1),Acetaldehyde dehydrogenase (EC 1.2.1.10)	alcohol dehydrogenase	Energy production and conversion	-	-0.137533	-0.106535	-0.202673	-0.0927639	-0.343661	-0.080639	-0.108229	-0.214048	NA	NA	NA	NA	NA	8
cluster_207	conjugal transfer protein transposon-related	ATP GTP-binding protein	Function unknown	+	NA	0.0234993	0.0226327	0.0281337	NA	0.0210966	0.0419159	NA	NA	NA	0.037226	NA	NA	6
cluster_216	Hyaluronate lyase precursor (EC 4.2.2.1)	polysaccharide lyase family 8	Cell wall/membrane/envelope biogenesis	-	NA	NA	NA	NA	NA	-0.0303339	NA	NA	NA	-0.0535185	NA	NA	NA	2
cluster_224	Hyaluronate lyase precursor (EC 4.2.2.1)	polysaccharide lyase family 8	Cell wall/membrane/envelope biogenesis	-	NA	NA	NA	-0.0165857	NA	-0.0197642	NA	NA	NA	-0.0251857	NA	NA	NA	3
cluster_2263	Mobile element protein	Transposase	Replication, recombination and repair	+	0.0588674	0.0223773	0.0398374	0.0269611	NA	0.0677076	0.0396302	0.0356592	NA	NA	NA	NA	0.0819161	8
cluster_2281	FIG01107840: hypothetical protein	(LipO)protein	Function unknown	NA	NA	0.0213583	0.0230901	0.0357438	-0.0358112	NA	0.0252614	NA	-0.0335623	0.0271545	NA	-0.0457232	NA	8
cluster_2282	FIG01107840: hypothetical protein	(LipO)protein	Function unknown	-	NA	NA	NA	NA	NA	NA	NA	NA	-0.142123	NA	NA	NA	NA	1
cluster_2321	Mobile element protein	Transposase	Replication, recombination and repair	NA	-0.0238553	NA	NA	NA	NA	0.0281182	NA	NA	NA	0.00916448	0.0461534	NA	NA	4
cluster_2335	Indole-3-glycerol phosphate synthase (EC4.1.1.48)	Indole-3-glycerol phosphate synthase	Amino acid transport and metabolism	+	NA	NA	NA	NA	NA	NA	NA	NA	NA	0.0405852	NA	NA	NA	1
cluster_2348	Indole-3-glycerol phosphate synthase (EC4.1.1.48)	Indole-3-glycerol phosphate synthase	Amino acid transport and metabolism	-	NA	NA	NA	NA	NA	-0.011669	NA	NA	NA	-0.0403629	NA	NA	NA	2
cluster_2377	FIG01107840: hypothetical protein	(LipO)protein	Function unknown	+	0.0640658	0.0436449	NA	0.0493578	0.217065	NA	NA	0.0692269	NA	0.100562	NA	NA	0.0759778	7
cluster_24	Predicted cell-wall-anchored protein SasA(LPXTG motif)	Mediates binding to human platelets, possibly through a receptor-ligand interaction. Probably associated with virulence in endovascular infection (By similarity)	Function unknown	-	NA	NA	NA	-0.0947122	NA	NA	NA	NA	NA	-0.0662844	-0.108493	NA	NA	3
cluster_2456	Tandem lipoprotein within Pathogenicity island	(LipO)protein	Function unknown	-	NA	NA	NA	NA	NA	-0.0116691	NA	NA	NA	-0.0403566	NA	NA	NA	2
cluster_2535	CAAX amino terminal protease family protein	CAAX amino terminal protease family protein	Function unknown	-	NA	NA	NA	-0.0378633	NA	NA	NA	NA	NA	NA	NA	NA	NA	1
cluster_2590	conserved domain protein	methyltransferase	Function unknown	-	-0.0460366	NA	-0.0306212	-0.0388518	NA	NA	NA	-0.0584433	NA	-0.0666143	NA	NA	NA	5
cluster_2595	ABC transporter permease protein	ABC transporter	Defense mechanisms	+	0.0499882	0.0470259	0.067295	0.069325	NA	0.047979	0.0693471	0.11515	0.0381311	0.105058	NA	NA	NA	9
cluster_2619	Predicted cell-wall-anchored protein SasD(LPXAG motif)	-	-	-	-0.0388817	NA	-0.0416008	-0.0227209	NA	NA	NA	NA	NA	NA	NA	NA	NA	3
cluster_262	Translation-disabling ACNase RloC	NA	Function unknown	-	NA	NA	NA	NA	NA	-0.0195603	NA	NA	NA	-0.0959913	NA	NA	NA	2
cluster_273	hypothetical protein within a prophage	NA	Function unknown	+	NA	NA	NA	NA	NA	NA	NA	NA	NA	NA	0.0546425	NA	NA	1
cluster_275	Staphylocoagulase	-	-	NA	NA	NA	NA	NA	NA	NA	-0.0191569	NA	NA	0.134794	NA	NA	NA	2
cluster_2835	Exotoxin 4	-	-	+	0.0222865	0.0475395	0.0444466	0.0470236	0.106563	NA	NA	0.0379372	NA	0.0203307	NA	NA	NA	7
cluster_2902	hypothetical protein	NA	Function unknown	-	NA	NA	NA	NA	NA	NA	NA	NA	NA	-0.0688334	-0.0411541	NA	NA	2
cluster_2938	hypothetical protein	-	-	-	NA	NA	NA	NA	NA	-0.0116731	NA	NA	NA	-0.0403383	NA	NA	NA	2
cluster_2944	FIG01108220: hypothetical protein	membrAne	Function unknown	-	NA	NA	NA	NA	-0.0218124	NA	NA	NA	NA	NA	NA	NA	NA	1
cluster_2945	putative cytoplasmic protein	NA	Function unknown	-	NA	-0.0280708	NA	NA	-0.117943	-0.0351448	-0.0461073	NA	NA	-0.0169071	NA	NA	NA	5
cluster_2966	FIG01108220: hypothetical protein	membrAne	Function unknown	-	NA	-0.0272901	NA	NA	NA	NA	NA	NA	NA	NA	NA	NA	NA	1
cluster_297	FIG01108497: hypothetical protein	NA	Function unknown	-	NA	-0.0263965	NA	-0.021451	NA	-0.02609	-0.0338928	-0.0178717	-0.0592903	NA	NA	-0.0490217	NA	7
cluster_2978	Bacteriophage	Major tail protein	Function unknown	+	NA	NA	NA	0.0316357	NA	NA	NA	0.0206733	NA	NA	NA	NA	NA	2
cluster_2991	FIG01108398: hypothetical protein	-	-	+	NA	0.0771276	NA	0.0926379	NA	NA	NA	NA	NA	NA	NA	NA	NA	2
cluster_3066	repetative hypothetical protein ,fig|282458.1.peg.574 homolog	similarity to GP 11230710	Function unknown	+	NA	0.111408	NA	NA	NA	NA	0.208234	NA	NA	0.315202	0.231319	NA	NA	4
cluster_3080	repetative hypothetical protein ,fig|282458.1.peg.574 homolog	similarity to GP 11230710	Function unknown	-	NA	-0.0601242	NA	-0.0739958	NA	-0.154613	-0.092104	NA	NA	-0.165599	NA	NA	NA	5
cluster_3084	ATP-binding protein p271	resolvase	Replication, recombination and repair	-	NA	NA	NA	NA	NA	NA	NA	NA	NA	-0.138219	NA	NA	NA	1
cluster_3090	hypothetical protein	NA	Function unknown	-	NA	NA	NA	NA	NA	-0.0195436	NA	NA	NA	-0.095956	NA	NA	NA	2
cluster_3093	repetative hypothetical protein ,fig|282458.1.peg.574 homolog	similarity to GP 11230710	Function unknown	-	-0.126113	-0.0762752	-0.163165	-0.0968212	-0.192896	-0.0839901	-0.0726775	-0.152432	NA	-0.0700195	-0.041977	NA	NA	10
cluster_3112	transcriptional regulator, MerR family	Transcriptional regulator	Transcription	-	-0.0258964	-0.0334424	-0.0232595	-0.0378683	-0.0511548	NA	-0.0268703	-0.0477288	-0.0470665	-0.0236507	NA	-0.0560911	-0.102031	11
cluster_3133	TetR family regulatory protein of MDR cluster	Transcriptional regulator	Transcription	-	-0.0240703	NA	NA	-0.0153775	NA	-0.0190791	NA	NA	-0.0311752	NA	NA	-0.0396323	NA	5
cluster_3158	FIG01108842: hypothetical protein	NA	Function unknown	+	NA	0.0784271	NA	NA	0.209568	NA	NA	NA	NA	0.179834	NA	NA	NA	3
cluster_3172	Two-component response regulator	response regulator	Signal transduction mechanisms	+	0.0383909	0.0433431	NA	0.0558678	0.110587	0.125521	0.0938448	0.0908304	0.0347445	0.153961	NA	0.0350857	NA	10
cluster_3218	FIG01107943: hypothetical protein	-	-	+	NA	0.023386	0.0225982	0.0280956	NA	0.0208478	0.041642	NA	NA	NA	0.0370967	NA	NA	6
cluster_3238	Mobile element protein	IstB domain-containing protein ATP-binding protein	Replication, recombination and repair	-	NA	NA	NA	NA	NA	-0.0573544	NA	NA	NA	NA	NA	NA	NA	1
cluster_326	putative DNA/RNA helicase	helicase	Function unknown	-	NA	-0.0281275	NA	NA	-0.117715	-0.0351655	-0.046118	NA	NA	-0.0168801	NA	NA	NA	5
cluster_3290	Mobile element protein	Transposase	Replication, recombination and repair	+	NA	NA	NA	NA	NA	NA	NA	NA	NA	NA	0.0419662	NA	NA	1
cluster_3309	Anthranilate synthase, amidotransferasecomponent (EC 4.1.3.27)	anthranilate synthase	Amino acid transport and metabolism	-	-0.0240705	NA	NA	-0.0153756	NA	-0.0190773	NA	NA	-0.0311756	NA	NA	-0.0396329	NA	5
cluster_3379	FIG01108768: hypothetical protein	head morphogenesis protein, SPP1 gp7 family	Signal transduction mechanisms	-	NA	NA	NA	NA	NA	NA	NA	NA	NA	-0.0570462	-0.0448421	NA	NA	2
cluster_3383	transcriptional regulator, TetR family	regulatoR	Transcription	-	NA	NA	NA	NA	NA	NA	NA	NA	NA	-0.074368	NA	NA	NA	1
cluster_3420	hypothetical protein	-	-	-	-0.0227494	NA	NA	NA	NA	-0.0179101	NA	NA	-0.0314707	NA	NA	-0.0404843	NA	4
cluster_3471	FIG01108949: hypothetical protein	NA	Function unknown	+	NA	0.0727365	0.0859186	0.0347819	0.220531	0.100568	0.0697145	0.132738	NA	0.197106	0.0719964	NA	NA	9
cluster_3513	FIG01108257: hypothetical protein	phage Mu protein F like protein	Signal transduction mechanisms	-	-0.0724856	NA	-0.0659061	-0.0382075	-0.246812	-0.0521962	NA	NA	NA	-0.164378	NA	NA	NA	6
cluster_3548	FIG01108533: hypothetical protein	transposase	Replication, recombination and repair	+	NA	0.0233416	0.0225385	0.0280467	NA	0.0208178	0.0416233	NA	NA	NA	0.0370713	NA	NA	6
cluster_3619	Repetitive hypothetical protein near ESATcluster, SA0282 homolog	hmm pf04634	Function unknown	-	-0.0775822	NA	NA	NA	-0.0938274	NA	NA	-0.0541385	NA	NA	NA	NA	NA	3
cluster_3624	Repetitive hypothetical protein near ESATcluster, SA0282 homolog	hmm pf04634	Function unknown	+	NA	NA	NA	NA	NA	NA	NA	NA	NA	0.107406	NA	NA	NA	1
cluster_3650	FIG01108146: hypothetical protein	-	-	+	0.166469	0.130792	0.153683	0.129736	0.264027	NA	0.0960122	0.303408	NA	0.158142	0.108408	NA	NA	9
cluster_3689	Repetitive hypothetical protein near ESATcluster, SA0282 homolog	hmm pf04634	Function unknown	-	-0.0421333	-0.0239509	-0.0271367	-0.0273889	NA	NA	NA	-0.0260585	NA	NA	NA	NA	NA	5
cluster_3691	hypothetical protein	-	-	+	NA	NA	NA	0.0641983	NA	NA	0.0389726	NA	NA	NA	0.0243766	NA	NA	3
cluster_3732	FIG01109001: hypothetical protein	Purine nucleoside phosphorylase	Translation, ribosomal structure and biogenesis	-	NA	-0.0639918	-0.132133	-0.0849418	-0.054025	-0.0378246	NA	NA	NA	-0.0488138	-0.0659124	NA	NA	7
cluster_379	pXO1-133	Uncharacterized conserved protein (DUF2075)	Function unknown	-	NA	NA	NA	NA	NA	NA	NA	NA	NA	-0.084426	-0.0481052	NA	NA	2
cluster_3823	hypothetical protein within prophage	Serine Threonine protein kinase	Signal transduction mechanisms	-	-0.0838578	NA	NA	NA	NA	NA	NA	NA	NA	NA	NA	NA	NA	1
cluster_389	hypothetical protein	NA	Function unknown	-	-0.0363162	-0.0297408	NA	-0.0289936	-0.0505057	-0.0358861	-0.0401022	-0.0318451	-0.0550376	-0.0254509	NA	-0.0828241	-0.0814274	11
cluster_3943	[Genomic island nu Sa beta2]	Protein of unknown function (DUF1433)	Function unknown	-	-0.036302	NA	NA	-0.0264511	NA	-0.0336405	-0.0298305	NA	-0.0504715	NA	NA	-0.0625672	NA	6
cluster_3969	Phage holin	Bacteriophage holin	Function unknown	-	-0.1673	-0.0560628	-0.13681	-0.0790618	-0.213903	-0.0726457	NA	-0.185604	NA	-0.123452	-0.092831	NA	NA	9
cluster_3992	FIG01107877: hypothetical protein	-	-	NA	-0.0295907	-0.0319479	-0.0223699	NA	-0.0543728	-0.0253205	-0.0378593	NA	-0.0689508	0.0247494	NA	-0.0913607	-0.0997741	10
cluster_4026	FIG01108874: hypothetical protein	Protein of unknown function (DUF1433)	Function unknown	NA	-0.0603252	NA	NA	NA	NA	NA	NA	NA	NA	NA	0.0459035	NA	NA	2
cluster_405	Type I restriction-modification system,DNA-methyltransferase subunit M (EC 2.1.1.72)	N-6 DNA Methylase	Replication, recombination and repair	-	NA	NA	NA	NA	NA	NA	NA	NA	NA	-0.0987655	-0.0690144	NA	NA	2
cluster_4077	FIG01108221: hypothetical protein	Protein of unknown function (DUF1433)	Function unknown	-	-0.0384741	NA	-0.0236999	-0.0243564	NA	NA	NA	-0.0231059	NA	NA	NA	NA	NA	4
cluster_4118	HTH-type transcriptional regulator LrpC	Transcriptional regulator (AsnC family)	Transcription	-	NA	NA	NA	NA	NA	-0.0215633	-0.0245134	NA	NA	NA	NA	NA	NA	2
cluster_4137	FIG01108938: hypothetical protein	Protein of unknown function (DUF2992)	Function unknown	-	NA	-0.0639631	-0.132145	-0.0849277	-0.0538865	-0.0376991	NA	NA	NA	-0.0488552	-0.0659346	NA	NA	7
cluster_414	Membrane protein, putative	NA	Function unknown	+	NA	0.0235238	0.0226623	0.028135	NA	0.0211029	0.0419378	NA	NA	NA	0.0372037	NA	NA	6
cluster_4158	Bacteriophage	NA	Function unknown	+	NA	NA	NA	NA	NA	NA	NA	0.1162	NA	NA	NA	NA	NA	1
cluster_4186	Phage protein	-	-	-	NA	NA	NA	NA	NA	-0.104809	NA	NA	NA	NA	NA	NA	NA	1
cluster_4190	FIG01108219: hypothetical protein	DNA polymerase iii	Replication, recombination and repair	-	NA	NA	NA	-0.0340982	NA	NA	NA	-0.0418769	NA	NA	NA	NA	NA	2
cluster_4267	hypothetical protein( EC:3.4.24.69 )	NA	Function unknown	-	NA	NA	NA	NA	NA	NA	NA	NA	NA	-0.0631455	NA	NA	NA	1
cluster_4298	FIG01107943: hypothetical protein	-	-	+	NA	0.0233762	0.0225089	0.0279873	NA	0.0208122	0.0416302	NA	NA	NA	0.0370795	NA	NA	6
cluster_4335	[Genomic island nu Sa beta2]	Protein of unknown function (DUF1433)	Function unknown	+	NA	0.0176776	NA	NA	NA	NA	NA	NA	NA	NA	NA	NA	NA	1
cluster_4365	FIG01108642: hypothetical protein	-	-	-	NA	NA	NA	NA	NA	NA	NA	NA	NA	-0.0796022	NA	NA	NA	1
cluster_4377	Putative terminase, superantigen-encodingpathogenicity islands SaPI	terminase (Small subunit)	Replication, recombination and repair	-	NA	NA	NA	NA	NA	NA	NA	NA	NA	-0.0687413	-0.0411766	NA	NA	2
cluster_4482	Transposase	transposase	Replication, recombination and repair	+	NA	0.0233642	0.0224857	0.0279721	NA	0.0208042	0.0416332	NA	NA	NA	0.0370806	NA	NA	6
cluster_4499	Bacteriophage	NA	Function unknown	+	NA	NA	NA	0.0313042	NA	NA	NA	0.0202879	NA	NA	NA	NA	NA	2
cluster_4505	Mobile element protein	transposase	Replication, recombination and repair	+	NA	0.0694206	0.0823875	0.0500881	NA	NA	NA	NA	NA	0.0964342	NA	NA	NA	4
cluster_455	FIG01108399: hypothetical protein	SCCmec staphylococcal cassette region, isolate CMFT106	Replication, recombination and repair	+	NA	NA	NA	NA	NA	NA	NA	0.130994	NA	NA	NA	NA	NA	1
cluster_4574	FIG01108389: hypothetical protein	-	-	+	NA	NA	NA	NA	NA	NA	NA	NA	0.0244267	NA	NA	NA	NA	1
cluster_4627	FIG01107979: hypothetical protein	-	-	-	-0.0165277	NA	NA	NA	NA	NA	NA	NA	NA	NA	NA	NA	NA	1
cluster_4661	FIG01107943: hypothetical protein	-	-	+	NA	0.0233771	0.02248	0.0279699	NA	0.0208207	0.0416471	NA	NA	NA	0.037081	NA	NA	6
cluster_4713	hypothetical protein	-	-	-	-0.0240642	NA	NA	-0.015378	NA	-0.0190665	NA	NA	-0.0311784	NA	NA	-0.0396384	NA	5
cluster_4754	FIG01108497: hypothetical protein	NA	Function unknown	NA	NA	NA	-0.0332532	-0.0183166	-0.0360159	NA	0.0120438	-0.0236824	-0.0280626	NA	NA	-0.0676133	NA	7
cluster_4757	Mobile element protein	Retrotransposon protein	Replication, recombination and repair	-	NA	NA	NA	-0.0118579	NA	-0.0136575	NA	NA	NA	NA	NA	NA	NA	2
cluster_4774	FIG01107943: hypothetical protein	-	-	+	NA	0.0233816	0.0224767	0.0279948	NA	0.0208351	0.0416471	NA	NA	NA	0.0370916	NA	NA	6
cluster_478	Beta-lactamase regulatory sensor-transducerBlaR1	Peptidase M56	Transcription, Signal transduction mechanisms	+	NA	0.0906973	NA	0.0903018	NA	NA	NA	NA	NA	NA	NA	NA	NA	2
cluster_4807	Hypothetical protein, SLT orf99 homolog [SAbacteriophages 11, Mu50B]	-	-	+	0.178971	NA	NA	NA	NA	NA	NA	0.178968	NA	NA	NA	NA	NA	2
cluster_4837	hypothetical protein	Bacteriocin (Lactococcin_972)	Function unknown	-	-0.0401267	-0.0354262	-0.0416311	-0.0337996	-0.041215	NA	-0.0266027	NA	-0.0456805	NA	NA	-0.0585324	NA	8
cluster_4838	FIG01108405: hypothetical protein	-	-	-	-0.0165316	NA	NA	NA	NA	NA	NA	NA	NA	NA	NA	NA	NA	1
cluster_4874	FIG01108230: hypothetical protein	Uncharacterized conserved protein (DUF2294)	Function unknown	-	NA	-0.0192798	NA	NA	NA	NA	NA	NA	NA	NA	NA	NA	NA	1
cluster_4891	Hypothetical SAV0793 homolog insuperantigen-encoding pathogenicity islands SaPI	-	-	-	NA	NA	NA	NA	NA	NA	NA	NA	NA	-0.0507492	NA	NA	NA	1
cluster_4896	FIG01107943: hypothetical protein	-	-	+	NA	0.0233757	0.0224933	0.0280025	NA	0.020833	0.0416587	NA	NA	NA	0.0371155	NA	NA	6
cluster_4986	RelE/StbE replicon stabilization toxin	addiction module toxin, Txe YoeB family	Function unknown	+	NA	0.0278529	NA	0.0329966	0.041724	0.0282234	0.0244948	0.0587901	NA	0.0854239	0.0181622	NA	NA	8
cluster_4987	FIG01108752: hypothetical protein	Addiction module toxin, Txe YoeB family	Function unknown	+	NA	NA	NA	NA	NA	NA	NA	NA	NA	NA	0.0194245	NA	NA	1
cluster_4988	FIG01107854: hypothetical protein	phage Mu protein F like protein	Signal transduction mechanisms	+	NA	0.0362308	NA	NA	0.0523	0.0460603	NA	0.0612247	NA	0.0463859	0.0653121	NA	NA	6
cluster_4989	hypothetical protein	-	-	+	NA	NA	NA	NA	NA	NA	NA	NA	NA	NA	0.0258512	NA	NA	1
cluster_5025	FIG01107943: hypothetical protein	-	-	+	NA	0.0344512	0.0476717	0.0509519	NA	0.0287723	0.0616214	NA	NA	0.0454966	0.0601226	NA	NA	7
cluster_5079	FIG01108446: hypothetical protein	-	-	NA	NA	NA	NA	NA	NA	NA	NA	NA	NA	0.0813666	0.0533111	NA	-0.115343	3
cluster_5085	YefM protein (antitoxin to YoeB)	prevent-host-death family	Cell cycle control, cell division, chromosome partitioning	+	NA	NA	NA	NA	NA	NA	NA	NA	NA	NA	0.0194163	NA	NA	1
cluster_5094	FIG01107943: hypothetical protein	-	-	+	0.0529534	0.0438801	0.067991	0.0329834	NA	NA	NA	0.0687062	NA	NA	NA	NA	NA	5
cluster_5118	Hypothetical SAR0371 homolog insuperantigen-encoding pathogenicity islands SaPI	-	-	+	NA	0.0562106	NA	NA	NA	NA	NA	NA	NA	NA	NA	NA	NA	1
cluster_5123	hypothetical protein	-	-	-	-0.0240663	NA	NA	-0.0153782	NA	-0.0190636	NA	NA	-0.0311796	NA	NA	-0.0396399	NA	5
cluster_5190	Pathogenicity island SaPIn1	-	-	+	NA	0.0641724	NA	NA	NA	NA	NA	NA	NA	NA	NA	NA	NA	1
cluster_5212	FIG01108519: hypothetical protein	-	-	+	0.161245	0.0586637	0.133018	0.0513192	0.310913	NA	0.0864464	0.0952237	1.315	NA	NA	0.46816	1.28378	10
cluster_5295	hypothetical protein	-	-	-	NA	NA	NA	NA	NA	NA	NA	NA	-0.0563631	NA	NA	-0.0772098	NA	2
cluster_5343	Putative cell wall hydrolase	domain protein	Cell wall/membrane/envelope biogenesis	-	-0.024066	NA	NA	-0.0153788	NA	-0.0190612	NA	NA	-0.0311799	NA	NA	-0.0396403	NA	5
cluster_5382	FIG01109037: hypothetical protein	NA	Function unknown	-	-0.0383109	NA	-0.0442554	NA	NA	NA	NA	NA	NA	NA	NA	NA	NA	2
cluster_5419	Doubtful CDS. No database matches	-	-	-	NA	NA	NA	NA	-0.263677	NA	NA	NA	NA	NA	NA	NA	NA	1
cluster_5422	hypothetical protein	-	-	+	NA	NA	NA	NA	NA	NA	NA	NA	NA	0.081616	NA	NA	NA	1
cluster_5493	hypothetical protein	-	-	-	NA	NA	NA	NA	NA	NA	NA	NA	NA	-0.0987099	-0.069063	NA	NA	2
cluster_5494	FIG01107943: hypothetical protein	-	-	+	0.04664	NA	NA	NA	NA	NA	NA	NA	NA	NA	NA	NA	NA	1
cluster_5520	hypothetical protein	-	-	-	NA	NA	NA	NA	NA	NA	NA	NA	NA	-0.0687589	-0.0411517	NA	NA	2
cluster_5554	hypothetical protein	-	-	-	NA	NA	NA	NA	NA	NA	NA	NA	NA	-0.0687568	-0.0411529	NA	NA	2
cluster_5572	FIG01107884: hypothetical protein	-	-	-	-0.0240673	NA	NA	-0.0153844	NA	-0.0190587	NA	NA	-0.03118	NA	NA	-0.0396406	NA	5
cluster_5644	FIG01108534: hypothetical protein	-	-	NA	0.0156867	NA	NA	NA	-0.0194757	0.1161	NA	NA	NA	0.0409045	NA	NA	NA	4
cluster_571	Cassette chromosome recombinase B	Resolvase	Replication, recombination and repair	+	NA	NA	NA	NA	NA	NA	NA	NA	NA	0.0714585	NA	NA	NA	1
cluster_5732	FIG01108736: hypothetical protein	-	-	-	NA	NA	NA	NA	NA	-0.0146163	NA	NA	NA	NA	NA	NA	NA	1
cluster_5759	Mobile element protein	Transposase	Replication, recombination and repair	-	NA	NA	NA	NA	NA	-0.0116567	NA	NA	NA	-0.0403999	NA	NA	NA	2
cluster_5769	hypothetical protein	-	-	+	NA	NA	NA	NA	NA	NA	NA	0.0542854	NA	NA	NA	NA	NA	1
cluster_5782	FIG01109368: hypothetical protein	-	-	+	NA	NA	NA	NA	NA	NA	NA	NA	NA	0.115095	NA	NA	NA	1
cluster_58	Phage tail length tape-measure protein	phage tail tape measure protein	Cell wall/membrane/envelope biogenesis	+	0.0362775	NA	NA	0.0456696	NA	NA	NA	0.0725411	NA	NA	NA	NA	NA	3
cluster_5854	3-isopropylmalate dehydratase large subunit (EC4.2.1.33)	Catalyzes the isomerization between 2-isopropylmalate and 3-isopropylmalate, via the formation of 2-isopropylmaleate (By similarity)	Amino acid transport and metabolism	+	NA	0.0377616	NA	0.0358107	NA	NA	NA	NA	NA	NA	NA	NA	NA	2
cluster_5881	FIG01108736: hypothetical protein	-	-	+	0.0238181	NA	0.0283401	NA	NA	0.0503385	NA	0.0340186	NA	0.0791708	0.0467522	NA	NA	6
cluster_5904	hypothetical protein	-	-	-	NA	NA	NA	NA	NA	NA	NA	NA	NA	-0.0749933	NA	NA	NA	1
cluster_5914	Hypothetical SAV0787 homolog insuperantigen-encoding pathogenicity islands SaPI	-	-	-	NA	NA	NA	NA	NA	-0.176897	NA	NA	NA	NA	NA	NA	NA	1
cluster_5917	FIG01108155: hypothetical protein	-	-	+	NA	NA	NA	NA	NA	NA	NA	NA	NA	0.0365044	NA	NA	NA	1
cluster_5939	hypothetical protein	50S ribosomal protein L33	Translation, ribosomal structure and biogenesis	-	-0.0391591	NA	-0.0766463	NA	-0.0645859	-0.0841349	NA	NA	NA	NA	NA	NA	NA	4
cluster_5961	Phage protein	-	-	+	NA	NA	NA	NA	NA	NA	NA	0.121586	NA	NA	NA	NA	NA	1
cluster_600	Protein A, von Willebrand factor bindingprotein Spa	Immunoglobulin G binding protein A	Cell wall/membrane/envelope biogenesis	+	0.116061	0.0820354	0.0982789	0.066648	NA	NA	NA	0.088482	NA	0.129566	NA	NA	NA	6
cluster_6004	Bacteriophage	-	-	+	NA	NA	NA	0.0313991	NA	NA	NA	0.0204362	NA	NA	NA	NA	NA	2
cluster_6007	FIG01107884: hypothetical protein	-	-	+	NA	NA	NA	NA	NA	NA	NA	NA	NA	0.0651966	NA	NA	NA	1
cluster_6008	hypothetical protein	-	-	+	NA	0.0381672	0.061713	0.0213383	NA	0.0476278	NA	0.0546755	NA	0.0450815	0.0733872	NA	NA	7
cluster_6010	hypothetical protein	-	-	+	NA	0.10134	NA	0.10449	0.235312	NA	NA	0.0994729	NA	NA	NA	NA	NA	4
cluster_6086	hypothetical protein	-	-	+	NA	NA	NA	NA	NA	NA	NA	0.0487731	NA	NA	NA	NA	NA	1
cluster_6093	Mobile element protein	Transposase	Replication, recombination and repair	-	NA	NA	NA	NA	NA	-0.0116655	NA	NA	NA	-0.0404088	NA	NA	NA	2
cluster_61	Adhesin of unknown specificity SdrD	Ser-Asp rich fibrinogen-binding, bone sialoprotein-binding protein	Cell wall/membrane/envelope biogenesis	+	NA	NA	NA	NA	0.48823	0.139809	0.136665	NA	NA	NA	NA	0.238293	NA	4
cluster_6157	hypothetical protein	-	-	+	0.0403577	NA	NA	NA	NA	NA	NA	NA	NA	NA	0.0369744	NA	NA	2
cluster_6158	Doubtful CDS. No database matches	-	-	+	0.0690302	0.0346816	0.0525616	NA	NA	NA	NA	0.038658	0.0342266	0.0186839	NA	0.255125	0.103448	8
cluster_6191	hypothetical protein	-	-	-	NA	NA	NA	NA	NA	NA	NA	NA	NA	-0.0306414	-0.0956695	NA	NA	2
cluster_6192	hypothetical protein	-	-	-	-0.0825024	-0.069414	-0.11887	-0.0797734	NA	-0.0818952	-0.0922088	-0.102564	-0.117836	-0.0819452	-0.0933829	-0.182237	NA	11
cluster_6257	hypothetical protein	-	-	+	0.061913	NA	NA	NA	NA	0.0584068	NA	NA	NA	NA	NA	NA	NA	2
cluster_6269	hypothetical protein	-	-	-	NA	NA	NA	-0.0311467	NA	NA	NA	NA	NA	NA	NA	NA	NA	1
cluster_6278	hypothetical protein	-	-	-	NA	NA	NA	NA	NA	NA	NA	NA	NA	-0.0887476	NA	NA	NA	1
cluster_6296	hypothetical protein	-	-	-	-0.0460268	-0.0248901	-0.0319692	-0.0211444	NA	NA	NA	NA	NA	NA	NA	NA	NA	4
cluster_6299	hypothetical protein	-	-	-	NA	NA	NA	NA	NA	-0.0215296	-0.024458	NA	NA	NA	NA	NA	NA	2
cluster_6321	hypothetical protein	-	-	-	NA	NA	NA	NA	NA	NA	NA	NA	NA	-0.0795916	NA	NA	NA	1
cluster_6358	hypothetical protein	-	-	-	NA	NA	NA	NA	-0.332046	NA	NA	-0.151753	NA	NA	NA	NA	NA	2
cluster_6359	hypothetical protein	-	-	-	NA	NA	NA	-0.0745208	NA	NA	NA	NA	NA	NA	NA	NA	NA	1
cluster_6373	hypothetical protein	-	-	+	0.0278342	NA	0.0248601	NA	NA	NA	NA	NA	NA	NA	0.0818174	NA	NA	3
cluster_68	Adhesin of unknown specificity SdrE, similar to bone sialoprotein-binding protein Bbp	Ser-Asp rich fibrinogen-binding, bone sialoprotein-binding protein	Cell wall/membrane/envelope biogenesis	-	-0.0429443	-0.0364806	-0.0279381	-0.0331919	-0.0625154	-0.0172619	-0.0191022	-0.0346892	-0.0462642	NA	NA	-0.0673399	NA	10
cluster_713	Hypothetical protein within Pathogenicityisland SaPIn2	NA	Function unknown	-	NA	NA	NA	NA	NA	NA	NA	NA	NA	NA	-0.0230008	NA	NA	1
cluster_727	hypothetical protein	-	-	-	NA	NA	NA	NA	NA	NA	NA	NA	NA	-0.035904	NA	NA	NA	1
cluster_780	Phage lysin, N-acetylmuramoyl-L-alanine amidase(EC 3.5.1.28)	n-acetylmuramoyl-l-alanine amidase	Cell wall/membrane/envelope biogenesis	-	-0.167364	-0.056101	-0.136814	-0.0791017	-0.213835	-0.0725867	NA	-0.185551	NA	-0.123462	-0.0926687	NA	NA	9
cluster_860	Tetracycline resistence protein,metal-tetracycline/H+ antiporter	Major Facilitator	Carbohydrate transport and metabolism	-	-0.141264	NA	NA	NA	NA	-0.0737338	NA	NA	NA	NA	NA	NA	NA	2
cluster_899	FIG01108595: hypothetical protein	cell division protein FtsK	Cell cycle control, cell division, chromosome partitioning	+	NA	0.0234935	0.0225873	0.0280691	NA	0.0211191	0.0418608	NA	NA	NA	0.0372032	NA	NA	6
cluster_914	Cassette chromosome recombinase A	Cassette chromosome recombinase A	Replication, recombination and repair	+	NA	NA	NA	NA	NA	NA	NA	0.0187906	NA	0.112349	NA	NA	NA	2
cluster_980	DNA METHYLASE-TYPE I RESTRICTION-MODIFICATIONSYSTEM	Type I restriction modification DNA specificity domain	Defense mechanisms	-	NA	NA	NA	NA	NA	NA	NA	NA	NA	-0.0987588	-0.0690059	NA	NA	2
cluster_981	Membrane anchored protein	ec 3.2.1.52	Carbohydrate transport and metabolism	+	NA	NA	NA	NA	NA	0.143469	0.0737204	NA	NA	NA	0.0959755	NA	0.182086	4

## Sheet: nonppf
Supplementary Table S1. List of all significant gene families along with the functional annotation terms retrieved from comparison to RAST and eggNOG databases.
					average regression weight across all 5 folds
gene family	function (RAST)	function(eggNOG)	category (eggNOG)	consensus direction	P4_6409	phi200_6409	A5_L	A5_80	676_F	676_Z	676_T	OP_MS.1	OP_MS.1_TOP	number times picked
cluster_1015	Mobile element protein	RNA-directed DNA polymerase	Replication, recombination and repair	-	-0.0192273	-0.0276159	NA	NA	NA	NA	NA	NA	NA	2
cluster_1023	Plasmid recombination, MobE mobilizationprotein	plasmid recombination enzyme	Function unknown	-	-0.123228	NA	NA	-0.0664895	NA	NA	NA	NA	NA	2
cluster_1045	hypothetical protein	Adenylate and Guanylate cyclase catalytic domain	Function unknown	+	0.0404809	0.0380064	NA	0.0280637	NA	NA	NA	NA	NA	3
cluster_105	Adhesin of unknown specificity SdrC	Ser-Asp rich fibrinogen-binding, bone sialoprotein-binding protein	Cell wall/membrane/envelope biogenesis	-	NA	NA	NA	-0.0463482	NA	NA	NA	NA	NA	1
cluster_107	Superfamily I DNA/RNA helicase protein	DNA helicase	Replication, recombination and repair	+	NA	NA	NA	NA	NA	NA	0.0879311	NA	NA	1
cluster_1091	Membrane anchored protein	NA	Function unknown	-	NA	NA	NA	-0.0621299	NA	-0.131071	-0.0943678	-0.20681	NA	4
cluster_1147	Type I restriction-modification system,specificity subunit S (EC 3.1.21.3)	type i restriction	Defense mechanisms	-	NA	NA	-0.086175	NA	NA	NA	NA	NA	NA	1
cluster_1241	Transcriptional regulator, XRE family	helix-turn-helix domain protein	Transcription	-	NA	-0.173985	NA	NA	NA	NA	NA	NA	NA	1
cluster_1279	hypothetical protein	NA	Function unknown	-	NA	NA	NA	NA	NA	NA	-0.127944	NA	NA	1
cluster_1318	Transcriptional regulator, Cro/CI familyprotein transposon-related	Replication initiation factor	Replication, recombination and repair	+	NA	0.0226506	NA	0.0211267	NA	NA	NA	NA	NA	2
cluster_14	Putative Staphylococcal surface anchoredprotein	cell wall associated fibronectin-binding protein	Function unknown	+	NA	NA	0.285576	NA	NA	NA	NA	NA	NA	1
cluster_1485	FIG01107943: hypothetical protein	NA	Function unknown	+	NA	0.0227161	NA	0.0211671	NA	NA	NA	NA	NA	2
cluster_1500	Secretory antigen SsaA-like proteintransposon-related	Inherit from COG: domain protein	Function unknown	+	NA	0.0227273	NA	0.0211718	NA	NA	NA	NA	NA	2
cluster_1512	hypothetical protein	-	-	-	NA	NA	NA	NA	NA	NA	-0.0687928	NA	NA	1
cluster_1537	Exotoxin 8	-	-	-	NA	-0.0208857	NA	NA	NA	NA	NA	NA	NA	1
cluster_163	Fibronectin binding protein FnbB	Fibronectin binding protein B	Function unknown	-	NA	NA	NA	-0.0380777	NA	NA	NA	NA	NA	1
cluster_1692	2-amino-3-carboxymuconate 6-semialdehydedecarboxylase	amidohydrolase 2	Cell cycle control, cell division, chromosome partitioning	-	-0.0240844	NA	NA	-0.0190905	NA	-0.0311738	NA	-0.0396297	NA	4
cluster_1703	FIG01107997: hypothetical protein	-	-	-	-0.0390933	-0.0369301	NA	NA	NA	-0.0545596	NA	-0.0402549	-0.0999953	5
cluster_1752	FIG01108762: hypothetical protein	(LipO)protein	Function unknown	-	NA	NA	NA	-0.0493516	NA	NA	NA	NA	NA	1
cluster_1760	FIG01107997: hypothetical protein	-	-	-	-0.0366635	-0.0366633	-0.0279078	NA	-0.0331381	-0.0329174	NA	-0.0769517	-0.116081	7
cluster_1764	Exotoxin 8	-	-	-	-0.0240846	NA	NA	-0.0190911	NA	-0.0311734	NA	-0.0396291	NA	4
cluster_1791	FIG01108762: hypothetical protein	-	-	-	-0.0407682	-0.0303824	-0.0600672	-0.0581116	-0.0365437	-0.0609321	-0.0289641	-0.0917088	-0.0923615	9
cluster_1793	Replication initiation protein, topisomerase	-	-	-	-0.141145	NA	NA	-0.0736528	NA	NA	NA	NA	NA	2
cluster_1823	FIG01108762: hypothetical protein	-	-	-	-0.0338722	NA	NA	NA	NA	NA	NA	NA	NA	1
cluster_1908	Dienelactone hydrolase and related enzymes	hydrolase	Function unknown	-	NA	NA	NA	-0.0911677	NA	-0.094332	-0.0885476	-0.138009	-0.602921	5
cluster_1916	Ferrichrome-binding periplasmic proteinprecursor (TC 3.A.1.14.3)	(ABC) transporter	Inorganic ion transport and metabolism	+	NA	0.112491	NA	0.068358	NA	NA	0.136448	NA	NA	3
cluster_196	Alcohol dehydrogenase (EC 1.1.1.1),Acetaldehyde dehydrogenase (EC 1.2.1.10)	alcohol dehydrogenase	Energy production and conversion	-	-0.137533	-0.202673	-0.343661	-0.080639	-0.214048	NA	NA	NA	NA	5
cluster_207	conjugal transfer protein transposon-related	ATP GTP-binding protein	Function unknown	+	NA	0.0226327	NA	0.0210966	NA	NA	NA	NA	NA	2
cluster_216	Hyaluronate lyase precursor (EC 4.2.2.1)	polysaccharide lyase family 8	Cell wall/membrane/envelope biogenesis	-	NA	NA	NA	-0.0303339	NA	NA	-0.0535185	NA	NA	2
cluster_224	Hyaluronate lyase precursor (EC 4.2.2.1)	polysaccharide lyase family 8	Cell wall/membrane/envelope biogenesis	-	NA	NA	NA	-0.0197642	NA	NA	-0.0251857	NA	NA	2
cluster_2263	Mobile element protein	Transposase	Replication, recombination and repair	+	0.0588674	0.0398374	NA	0.0677076	0.0356592	NA	NA	NA	0.0819161	5
cluster_2281	FIG01107840: hypothetical protein	(LipO)protein	Function unknown	NA	NA	0.0230901	-0.0358112	NA	NA	-0.0335623	0.0271545	-0.0457232	NA	5
cluster_2282	FIG01107840: hypothetical protein	(LipO)protein	Function unknown	-	NA	NA	NA	NA	NA	-0.142123	NA	NA	NA	1
cluster_2321	Mobile element protein	Transposase	Replication, recombination and repair	NA	-0.0238553	NA	NA	0.0281182	NA	NA	0.00916448	NA	NA	3
cluster_2335	Indole-3-glycerol phosphate synthase (EC4.1.1.48)	Indole-3-glycerol phosphate synthase	Amino acid transport and metabolism	+	NA	NA	NA	NA	NA	NA	0.0405852	NA	NA	1
cluster_2348	Indole-3-glycerol phosphate synthase (EC4.1.1.48)	Indole-3-glycerol phosphate synthase	Amino acid transport and metabolism	-	NA	NA	NA	-0.011669	NA	NA	-0.0403629	NA	NA	2
cluster_2377	FIG01107840: hypothetical protein	(LipO)protein	Function unknown	+	0.0640658	NA	0.217065	NA	0.0692269	NA	0.100562	NA	0.0759778	5
cluster_24	Predicted cell-wall-anchored protein SasA(LPXTG motif)	Mediates binding to human platelets, possibly through a receptor-ligand interaction. Probably associated with virulence in endovascular infection (By similarity)	Function unknown	-	NA	NA	NA	NA	NA	NA	-0.0662844	NA	NA	1
cluster_2456	Tandem lipoprotein within Pathogenicity island	(LipO)protein	Function unknown	-	NA	NA	NA	-0.0116691	NA	NA	-0.0403566	NA	NA	2
cluster_2590	conserved domain protein	methyltransferase	Function unknown	-	-0.0460366	-0.0306212	NA	NA	-0.0584433	NA	-0.0666143	NA	NA	4
cluster_2595	ABC transporter permease protein	ABC transporter	Defense mechanisms	+	0.0499882	0.067295	NA	0.047979	0.11515	0.0381311	0.105058	NA	NA	6
cluster_2619	Predicted cell-wall-anchored protein SasD(LPXAG motif)	-	-	-	-0.0388817	-0.0416008	NA	NA	NA	NA	NA	NA	NA	2
cluster_262	Translation-disabling ACNase RloC	NA	Function unknown	-	NA	NA	NA	-0.0195603	NA	NA	-0.0959913	NA	NA	2
cluster_275	Staphylocoagulase	-	-	NA	NA	NA	NA	NA	NA	NA	0.134794	NA	NA	1
cluster_2835	Exotoxin 4	-	-	+	0.0222865	0.0444466	0.106563	NA	0.0379372	NA	0.0203307	NA	NA	5
cluster_2902	hypothetical protein	NA	Function unknown	-	NA	NA	NA	NA	NA	NA	-0.0688334	NA	NA	1
cluster_2938	hypothetical protein	-	-	-	NA	NA	NA	-0.0116731	NA	NA	-0.0403383	NA	NA	2
cluster_2944	FIG01108220: hypothetical protein	membrAne	Function unknown	-	NA	NA	-0.0218124	NA	NA	NA	NA	NA	NA	1
cluster_2945	putative cytoplasmic protein	NA	Function unknown	-	NA	NA	-0.117943	-0.0351448	NA	NA	-0.0169071	NA	NA	3
cluster_297	FIG01108497: hypothetical protein	NA	Function unknown	-	NA	NA	NA	-0.02609	-0.0178717	-0.0592903	NA	-0.0490217	NA	4
cluster_2978	Bacteriophage	Major tail protein	Function unknown	+	NA	NA	NA	NA	0.0206733	NA	NA	NA	NA	1
cluster_3066	repetative hypothetical protein ,fig|282458.1.peg.574 homolog	similarity to GP 11230710	Function unknown	+	NA	NA	NA	NA	NA	NA	0.315202	NA	NA	1
cluster_3080	repetative hypothetical protein ,fig|282458.1.peg.574 homolog	similarity to GP 11230710	Function unknown	-	NA	NA	NA	-0.154613	NA	NA	-0.165599	NA	NA	2
cluster_3084	ATP-binding protein p271	resolvase	Replication, recombination and repair	-	NA	NA	NA	NA	NA	NA	-0.138219	NA	NA	1
cluster_3090	hypothetical protein	NA	Function unknown	-	NA	NA	NA	-0.0195436	NA	NA	-0.095956	NA	NA	2
cluster_3093	repetative hypothetical protein ,fig|282458.1.peg.574 homolog	similarity to GP 11230710	Function unknown	-	-0.126113	-0.163165	-0.192896	-0.0839901	-0.152432	NA	-0.0700195	NA	NA	6
cluster_3112	transcriptional regulator, MerR family	Transcriptional regulator	Transcription	-	-0.0258964	-0.0232595	-0.0511548	NA	-0.0477288	-0.0470665	-0.0236507	-0.0560911	-0.102031	8
cluster_3133	TetR family regulatory protein of MDR cluster	Transcriptional regulator	Transcription	-	-0.0240703	NA	NA	-0.0190791	NA	-0.0311752	NA	-0.0396323	NA	4
cluster_3158	FIG01108842: hypothetical protein	NA	Function unknown	+	NA	NA	0.209568	NA	NA	NA	0.179834	NA	NA	2
cluster_3172	Two-component response regulator	response regulator	Signal transduction mechanisms	+	0.0383909	NA	0.110587	0.125521	0.0908304	0.0347445	0.153961	0.0350857	NA	7
cluster_3218	FIG01107943: hypothetical protein	-	-	+	NA	0.0225982	NA	0.0208478	NA	NA	NA	NA	NA	2
cluster_3238	Mobile element protein	IstB domain-containing protein ATP-binding protein	Replication, recombination and repair	-	NA	NA	NA	-0.0573544	NA	NA	NA	NA	NA	1
cluster_326	putative DNA/RNA helicase	helicase	Function unknown	-	NA	NA	-0.117715	-0.0351655	NA	NA	-0.0168801	NA	NA	3
cluster_3309	Anthranilate synthase, amidotransferasecomponent (EC 4.1.3.27)	anthranilate synthase	Amino acid transport and metabolism	-	-0.0240705	NA	NA	-0.0190773	NA	-0.0311756	NA	-0.0396329	NA	4
cluster_3379	FIG01108768: hypothetical protein	head morphogenesis protein, SPP1 gp7 family	Signal transduction mechanisms	-	NA	NA	NA	NA	NA	NA	-0.0570462	NA	NA	1
cluster_3383	transcriptional regulator, TetR family	regulatoR	Transcription	-	NA	NA	NA	NA	NA	NA	-0.074368	NA	NA	1
cluster_3420	hypothetical protein	-	-	-	-0.0227494	NA	NA	-0.0179101	NA	-0.0314707	NA	-0.0404843	NA	4
cluster_3471	FIG01108949: hypothetical protein	NA	Function unknown	+	NA	0.0859186	0.220531	0.100568	0.132738	NA	0.197106	NA	NA	5
cluster_3513	FIG01108257: hypothetical protein	phage Mu protein F like protein	Signal transduction mechanisms	-	-0.0724856	-0.0659061	-0.246812	-0.0521962	NA	NA	-0.164378	NA	NA	5
cluster_3548	FIG01108533: hypothetical protein	transposase	Replication, recombination and repair	+	NA	0.0225385	NA	0.0208178	NA	NA	NA	NA	NA	2
cluster_3619	Repetitive hypothetical protein near ESATcluster, SA0282 homolog	hmm pf04634	Function unknown	-	-0.0775822	NA	-0.0938274	NA	-0.0541385	NA	NA	NA	NA	3
cluster_3624	Repetitive hypothetical protein near ESATcluster, SA0282 homolog	hmm pf04634	Function unknown	+	NA	NA	NA	NA	NA	NA	0.107406	NA	NA	1
cluster_3650	FIG01108146: hypothetical protein	-	-	+	0.166469	0.153683	0.264027	NA	0.303408	NA	0.158142	NA	NA	5
cluster_3689	Repetitive hypothetical protein near ESATcluster, SA0282 homolog	hmm pf04634	Function unknown	-	-0.0421333	-0.0271367	NA	NA	-0.0260585	NA	NA	NA	NA	3
cluster_3732	FIG01109001: hypothetical protein	Purine nucleoside phosphorylase	Translation, ribosomal structure and biogenesis	-	NA	-0.132133	-0.054025	-0.0378246	NA	NA	-0.0488138	NA	NA	4
cluster_379	pXO1-133	Uncharacterized conserved protein (DUF2075)	Function unknown	-	NA	NA	NA	NA	NA	NA	-0.084426	NA	NA	1
cluster_3823	hypothetical protein within prophage	Serine Threonine protein kinase	Signal transduction mechanisms	-	-0.0838578	NA	NA	NA	NA	NA	NA	NA	NA	1
cluster_389	hypothetical protein	NA	Function unknown	-	-0.0363162	NA	-0.0505057	-0.0358861	-0.0318451	-0.0550376	-0.0254509	-0.0828241	-0.0814274	8
cluster_3943	[Genomic island nu Sa beta2]	Protein of unknown function (DUF1433)	Function unknown	-	-0.036302	NA	NA	-0.0336405	NA	-0.0504715	NA	-0.0625672	NA	4
cluster_3969	Phage holin	Bacteriophage holin	Function unknown	-	-0.1673	-0.13681	-0.213903	-0.0726457	-0.185604	NA	-0.123452	NA	NA	6
cluster_3992	FIG01107877: hypothetical protein	-	-	NA	-0.0295907	-0.0223699	-0.0543728	-0.0253205	NA	-0.0689508	0.0247494	-0.0913607	-0.0997741	8
cluster_4026	FIG01108874: hypothetical protein	Protein of unknown function (DUF1433)	Function unknown	NA	-0.0603252	NA	NA	NA	NA	NA	NA	NA	NA	1
cluster_405	Type I restriction-modification system,DNA-methyltransferase subunit M (EC 2.1.1.72)	N-6 DNA Methylase	Replication, recombination and repair	-	NA	NA	NA	NA	NA	NA	-0.0987655	NA	NA	1
cluster_4077	FIG01108221: hypothetical protein	Protein of unknown function (DUF1433)	Function unknown	-	-0.0384741	-0.0236999	NA	NA	-0.0231059	NA	NA	NA	NA	3
cluster_4118	HTH-type transcriptional regulator LrpC	Transcriptional regulator (AsnC family)	Transcription	-	NA	NA	NA	-0.0215633	NA	NA	NA	NA	NA	1
cluster_4137	FIG01108938: hypothetical protein	Protein of unknown function (DUF2992)	Function unknown	-	NA	-0.132145	-0.0538865	-0.0376991	NA	NA	-0.0488552	NA	NA	4
cluster_414	Membrane protein, putative	NA	Function unknown	+	NA	0.0226623	NA	0.0211029	NA	NA	NA	NA	NA	2
cluster_4158	Bacteriophage	NA	Function unknown	+	NA	NA	NA	NA	0.1162	NA	NA	NA	NA	1
cluster_4186	Phage protein	-	-	-	NA	NA	NA	-0.104809	NA	NA	NA	NA	NA	1
cluster_4190	FIG01108219: hypothetical protein	DNA polymerase iii	Replication, recombination and repair	-	NA	NA	NA	NA	-0.0418769	NA	NA	NA	NA	1
cluster_4267	hypothetical protein( EC:3.4.24.69 )	NA	Function unknown	-	NA	NA	NA	NA	NA	NA	-0.0631455	NA	NA	1
cluster_4298	FIG01107943: hypothetical protein	-	-	+	NA	0.0225089	NA	0.0208122	NA	NA	NA	NA	NA	2
cluster_4365	FIG01108642: hypothetical protein	-	-	-	NA	NA	NA	NA	NA	NA	-0.0796022	NA	NA	1
cluster_4377	Putative terminase, superantigen-encodingpathogenicity islands SaPI	terminase (Small subunit)	Replication, recombination and repair	-	NA	NA	NA	NA	NA	NA	-0.0687413	NA	NA	1
cluster_4482	Transposase	transposase	Replication, recombination and repair	+	NA	0.0224857	NA	0.0208042	NA	NA	NA	NA	NA	2
cluster_4499	Bacteriophage	NA	Function unknown	+	NA	NA	NA	NA	0.0202879	NA	NA	NA	NA	1
cluster_4505	Mobile element protein	transposase	Replication, recombination and repair	+	NA	0.0823875	NA	NA	NA	NA	0.0964342	NA	NA	2
cluster_455	FIG01108399: hypothetical protein	SCCmec staphylococcal cassette region, isolate CMFT106	Replication, recombination and repair	+	NA	NA	NA	NA	0.130994	NA	NA	NA	NA	1
cluster_4574	FIG01108389: hypothetical protein	-	-	+	NA	NA	NA	NA	NA	0.0244267	NA	NA	NA	1
cluster_4627	FIG01107979: hypothetical protein	-	-	-	-0.0165277	NA	NA	NA	NA	NA	NA	NA	NA	1
cluster_4661	FIG01107943: hypothetical protein	-	-	+	NA	0.02248	NA	0.0208207	NA	NA	NA	NA	NA	2
cluster_4713	hypothetical protein	-	-	-	-0.0240642	NA	NA	-0.0190665	NA	-0.0311784	NA	-0.0396384	NA	4
cluster_4754	FIG01108497: hypothetical protein	NA	Function unknown	NA	NA	-0.0332532	-0.0360159	NA	-0.0236824	-0.0280626	NA	-0.0676133	NA	5
cluster_4757	Mobile element protein	Retrotransposon protein	Replication, recombination and repair	-	NA	NA	NA	-0.0136575	NA	NA	NA	NA	NA	1
cluster_4774	FIG01107943: hypothetical protein	-	-	+	NA	0.0224767	NA	0.0208351	NA	NA	NA	NA	NA	2
cluster_4807	Hypothetical protein, SLT orf99 homolog [SAbacteriophages 11, Mu50B]	-	-	+	0.178971	NA	NA	NA	0.178968	NA	NA	NA	NA	2
cluster_4837	hypothetical protein	Bacteriocin (Lactococcin_972)	Function unknown	-	-0.0401267	-0.0416311	-0.041215	NA	NA	-0.0456805	NA	-0.0585324	NA	5
cluster_4838	FIG01108405: hypothetical protein	-	-	-	-0.0165316	NA	NA	NA	NA	NA	NA	NA	NA	1
cluster_4891	Hypothetical SAV0793 homolog insuperantigen-encoding pathogenicity islands SaPI	-	-	-	NA	NA	NA	NA	NA	NA	-0.0507492	NA	NA	1
cluster_4896	FIG01107943: hypothetical protein	-	-	+	NA	0.0224933	NA	0.020833	NA	NA	NA	NA	NA	2
cluster_4986	RelE/StbE replicon stabilization toxin	addiction module toxin, Txe YoeB family	Function unknown	+	NA	NA	0.041724	0.0282234	0.0587901	NA	0.0854239	NA	NA	4
cluster_4988	FIG01107854: hypothetical protein	phage Mu protein F like protein	Signal transduction mechanisms	+	NA	NA	0.0523	0.0460603	0.0612247	NA	0.0463859	NA	NA	4
cluster_5025	FIG01107943: hypothetical protein	-	-	+	NA	0.0476717	NA	0.0287723	NA	NA	0.0454966	NA	NA	3
cluster_5079	FIG01108446: hypothetical protein	-	-	NA	NA	NA	NA	NA	NA	NA	0.0813666	NA	-0.115343	2
cluster_5094	FIG01107943: hypothetical protein	-	-	+	0.0529534	0.067991	NA	NA	0.0687062	NA	NA	NA	NA	3
cluster_5123	hypothetical protein	-	-	-	-0.0240663	NA	NA	-0.0190636	NA	-0.0311796	NA	-0.0396399	NA	4
cluster_5212	FIG01108519: hypothetical protein	-	-	+	0.161245	0.133018	0.310913	NA	0.0952237	1.315	NA	0.46816	1.28378	7
cluster_5295	hypothetical protein	-	-	-	NA	NA	NA	NA	NA	-0.0563631	NA	-0.0772098	NA	2
cluster_5343	Putative cell wall hydrolase	domain protein	Cell wall/membrane/envelope biogenesis	-	-0.024066	NA	NA	-0.0190612	NA	-0.0311799	NA	-0.0396403	NA	4
cluster_5382	FIG01109037: hypothetical protein	NA	Function unknown	-	-0.0383109	-0.0442554	NA	NA	NA	NA	NA	NA	NA	2
cluster_5419	Doubtful CDS. No database matches	-	-	-	NA	NA	-0.263677	NA	NA	NA	NA	NA	NA	1
cluster_5422	hypothetical protein	-	-	+	NA	NA	NA	NA	NA	NA	0.081616	NA	NA	1
cluster_5493	hypothetical protein	-	-	-	NA	NA	NA	NA	NA	NA	-0.0987099	NA	NA	1
cluster_5494	FIG01107943: hypothetical protein	-	-	+	0.04664	NA	NA	NA	NA	NA	NA	NA	NA	1
cluster_5520	hypothetical protein	-	-	-	NA	NA	NA	NA	NA	NA	-0.0687589	NA	NA	1
cluster_5554	hypothetical protein	-	-	-	NA	NA	NA	NA	NA	NA	-0.0687568	NA	NA	1
cluster_5572	FIG01107884: hypothetical protein	-	-	-	-0.0240673	NA	NA	-0.0190587	NA	-0.03118	NA	-0.0396406	NA	4
cluster_5644	FIG01108534: hypothetical protein	-	-	NA	0.0156867	NA	-0.0194757	0.1161	NA	NA	0.0409045	NA	NA	4
cluster_571	Cassette chromosome recombinase B	Resolvase	Replication, recombination and repair	+	NA	NA	NA	NA	NA	NA	0.0714585	NA	NA	1
cluster_5732	FIG01108736: hypothetical protein	-	-	-	NA	NA	NA	-0.0146163	NA	NA	NA	NA	NA	1
cluster_5759	Mobile element protein	Transposase	Replication, recombination and repair	-	NA	NA	NA	-0.0116567	NA	NA	-0.0403999	NA	NA	2
cluster_5769	hypothetical protein	-	-	+	NA	NA	NA	NA	0.0542854	NA	NA	NA	NA	1
cluster_5782	FIG01109368: hypothetical protein	-	-	+	NA	NA	NA	NA	NA	NA	0.115095	NA	NA	1
cluster_58	Phage tail length tape-measure protein	phage tail tape measure protein	Cell wall/membrane/envelope biogenesis	+	0.0362775	NA	NA	NA	0.0725411	NA	NA	NA	NA	2
cluster_5881	FIG01108736: hypothetical protein	-	-	+	0.0238181	0.0283401	NA	0.0503385	0.0340186	NA	0.0791708	NA	NA	5
cluster_5904	hypothetical protein	-	-	-	NA	NA	NA	NA	NA	NA	-0.0749933	NA	NA	1
cluster_5914	Hypothetical SAV0787 homolog insuperantigen-encoding pathogenicity islands SaPI	-	-	-	NA	NA	NA	-0.176897	NA	NA	NA	NA	NA	1
cluster_5917	FIG01108155: hypothetical protein	-	-	+	NA	NA	NA	NA	NA	NA	0.0365044	NA	NA	1
cluster_5939	hypothetical protein	50S ribosomal protein L33	Translation, ribosomal structure and biogenesis	-	-0.0391591	-0.0766463	-0.0645859	-0.0841349	NA	NA	NA	NA	NA	4
cluster_5961	Phage protein	-	-	+	NA	NA	NA	NA	0.121586	NA	NA	NA	NA	1
cluster_600	Protein A, von Willebrand factor bindingprotein Spa	Immunoglobulin G binding protein A	Cell wall/membrane/envelope biogenesis	+	0.116061	0.0982789	NA	NA	0.088482	NA	0.129566	NA	NA	4
cluster_6004	Bacteriophage	-	-	+	NA	NA	NA	NA	0.0204362	NA	NA	NA	NA	1
cluster_6007	FIG01107884: hypothetical protein	-	-	+	NA	NA	NA	NA	NA	NA	0.0651966	NA	NA	1
cluster_6008	hypothetical protein	-	-	+	NA	0.061713	NA	0.0476278	0.0546755	NA	0.0450815	NA	NA	4
cluster_6010	hypothetical protein	-	-	+	NA	NA	0.235312	NA	0.0994729	NA	NA	NA	NA	2
cluster_6086	hypothetical protein	-	-	+	NA	NA	NA	NA	0.0487731	NA	NA	NA	NA	1
cluster_6093	Mobile element protein	Transposase	Replication, recombination and repair	-	NA	NA	NA	-0.0116655	NA	NA	-0.0404088	NA	NA	2
cluster_61	Adhesin of unknown specificity SdrD	Ser-Asp rich fibrinogen-binding, bone sialoprotein-binding protein	Cell wall/membrane/envelope biogenesis	+	NA	NA	0.48823	0.139809	NA	NA	NA	0.238293	NA	3
cluster_6157	hypothetical protein	-	-	+	0.0403577	NA	NA	NA	NA	NA	NA	NA	NA	1
cluster_6158	Doubtful CDS. No database matches	-	-	+	0.0690302	0.0525616	NA	NA	0.038658	0.0342266	0.0186839	0.255125	0.103448	7
cluster_6191	hypothetical protein	-	-	-	NA	NA	NA	NA	NA	NA	-0.0306414	NA	NA	1
cluster_6192	hypothetical protein	-	-	-	-0.0825024	-0.11887	NA	-0.0818952	-0.102564	-0.117836	-0.0819452	-0.182237	NA	7
cluster_6257	hypothetical protein	-	-	+	0.061913	NA	NA	0.0584068	NA	NA	NA	NA	NA	2
cluster_6278	hypothetical protein	-	-	-	NA	NA	NA	NA	NA	NA	-0.0887476	NA	NA	1
cluster_6296	hypothetical protein	-	-	-	-0.0460268	-0.0319692	NA	NA	NA	NA	NA	NA	NA	2
cluster_6299	hypothetical protein	-	-	-	NA	NA	NA	-0.0215296	NA	NA	NA	NA	NA	1
cluster_6321	hypothetical protein	-	-	-	NA	NA	NA	NA	NA	NA	-0.0795916	NA	NA	1
cluster_6358	hypothetical protein	-	-	-	NA	NA	-0.332046	NA	-0.151753	NA	NA	NA	NA	2
cluster_6373	hypothetical protein	-	-	+	0.0278342	0.0248601	NA	NA	NA	NA	NA	NA	NA	2
cluster_68	Adhesin of unknown specificity SdrE, similar to bone sialoprotein-binding protein Bbp	Ser-Asp rich fibrinogen-binding, bone sialoprotein-binding protein	Cell wall/membrane/envelope biogenesis	-	-0.0429443	-0.0279381	-0.0625154	-0.0172619	-0.0346892	-0.0462642	NA	-0.0673399	NA	7
cluster_727	hypothetical protein	-	-	-	NA	NA	NA	NA	NA	NA	-0.035904	NA	NA	1
cluster_780	Phage lysin, N-acetylmuramoyl-L-alanine amidase(EC 3.5.1.28)	n-acetylmuramoyl-l-alanine amidase	Cell wall/membrane/envelope biogenesis	-	-0.167364	-0.136814	-0.213835	-0.0725867	-0.185551	NA	-0.123462	NA	NA	6
cluster_860	Tetracycline resistence protein,metal-tetracycline/H+ antiporter	Major Facilitator	Carbohydrate transport and metabolism	-	-0.141264	NA	NA	-0.0737338	NA	NA	NA	NA	NA	2
cluster_899	FIG01108595: hypothetical protein	cell division protein FtsK	Cell cycle control, cell division, chromosome partitioning	+	NA	0.0225873	NA	0.0211191	NA	NA	NA	NA	NA	2
cluster_914	Cassette chromosome recombinase A	Cassette chromosome recombinase A	Replication, recombination and repair	+	NA	NA	NA	NA	0.0187906	NA	0.112349	NA	NA	2
cluster_980	DNA METHYLASE-TYPE I RESTRICTION-MODIFICATIONSYSTEM	Type I restriction modification DNA specificity domain	Defense mechanisms	-	NA	NA	NA	NA	NA	NA	-0.0987588	NA	NA	1
cluster_981	Membrane anchored protein	ec 3.2.1.52	Carbohydrate transport and metabolism	+	NA	NA	NA	0.143469	NA	NA	NA	NA	0.182086	2
