# Supplementary material for: Use of a Regression Model to Study Host-Genomic Determinants of Phage Susceptibility in MRSA
Source: Antibiotics (Basel). 2018 Jan 29;7(1):9. doi: 10.3390/antibiotics7010009 (PMC5872120; doi:10.3390/antibiotics7010009)
Supplement: Supplementary file 1 [file antibiotics-07-00009-s001.zip › Suplementary-final/table_s2.xlsx]

## Sheet: Sheet1
Supplementary Table S2. Probabilities of observing a given prevalence per functional category based on the cumulative density function (CDF). In the first column is noted the observed percentage of genes in a given category, as depicted in Figure 5. The second column shows the probability of observing this percentage or lower given the estimated CDF. Conversely, the third column shows the probabi…
Letter	category	percent observed	p(CDF(x))	1-p(CDF(x))	p<0.05	direction
0	No Hit	0.401	0.99	0.01	yes	enriched
B	Chromatin structure and dynamics	0	0.98	0.02	yes	enriched
C	Energy production and conversion	0.006	0.13	0.87	no
D	Cell cycle control, cell division, chromosome partitioning	0.012	0.94	0.06	no
E	Amino acid transport and metabolism	0.018	0.06	0.94	no
F	Nucleotide transport and metabolism	0	0.08	0.92	no
G	Carbohydrate transport and metabolism	0.012	0.12	0.88	no
H	Coenzyme transport and metabolism	0	0.06	0.94	no
I	Lipid transport and metabolism	0	0.12	0.88	no
J	Translation, ribosomal structure and biogenesis	0.012	0.17	0.83	no
K	Transcription	0.03	0.24	0.76	no
L	Replication, recombination and repair	0.114	0.99	0.01	yes	enriched
M	Cell wall/membrane/envelope biogenesis	0.054	0.81	0.19	no
N	Cell motility	0	0.81	0.19	no
O	Post-translational modification, protein turnover, and chaperones	0	0.04	0.96	yes	depleted
P	Inorganic ion transport and metabolism	0.006	0.01	0.99	yes	depleted
Q	Secondary metabolites biosynthesis, transport, and catabolism	0	0.24	0.75	no
S	Function unknown	0.287	0.91	0.09	no
T	Signal transduction mechanisms	0.03	0.92	0.08	no
U	Intracellular trafficking, secretion, and vesicular transport	0	0.38	0.62	no
V	Defense mechanisms	0.018	0.33	0.67	no
W	Extracellular structures	0	0.97	0.03	yes	enriched
