# Supplementary material for: Use of a Regression Model to Study Host-Genomic Determinants of Phage Susceptibility in MRSA
Source: Antibiotics (Basel). 2018 Jan 29;7(1):9. doi: 10.3390/antibiotics7010009 (PMC5872120; doi:10.3390/antibiotics7010009)
Supplement: Supplementary file 1 [file antibiotics-07-00009-s001.zip › Suplementary-final/table_s3.xlsx]

## Sheet: Hvidovre_strain_characteristics
#CC	isolate	n50	MLST	spa	criterium
no data	H1410	145230	ST_	t1752	PVL pos
no data	M3386	421251	ST_	t843	mecC
no data	M3601	108585	ST_	t688	rare CC for diverstiy
CC1	H1446	287199	ST_1	t127	top 10 MSSA spa
CC1	H1688	115432	ST_1	t5100	PVL pos
CC1	HL452	314630	ST_1	t127	top 10 MSSA spa
CC1	M2885	222720	ST_1	t127	PVL pos
CC1	M3117	659519	ST_1	t127	top 10 MSSA spa
CC1	M3251	349318	ST_1	t127	top 10 MSSA spa
CC1	M3496	665358	ST_1	t127	top 10 MSSA spa
CC1	M3551	539857	ST_1	t127	top 10 MSSA spa
CC1	M3998	315090	ST_1	t127	top 10 MSSA spa
CC1	RH259	539658	ST_1	t127	top 10 MSSA spa
ST_1035	M3600	218733	ST_1035	t834	rare CC for diverstiy
ST_1035	M3842	193926	ST_1035	t834	rare CC for diverstiy
CC5	H1776	318574	ST_105	t002	high N50, bolstering CC5 fraction
CC398	M3542	617850	ST_1232	t034	PVL pos
CC398	RH256	206478	ST_1232	t034	PVL pos
CC130	M2970	269909	ST_1245	t843	mecC
CC130	H1319	440395	ST_130	t1048	mecC
CC130	H1504	182680	ST_130	t843	mecC
CC8	RH238	224233	ST_1305	t008	PVL pos
CC22	M3684	150684	ST_1327	t005	high N50, bolstering CC22 fraction
CC140	M2884	137043	ST_140	t296	rare CC for diverstiy
CC30	M2858	143684	ST_1456	t1133	PVL pos
CC30	M3909	143961	ST_1456	t019	PVL pos
CC5	M3924	189946	ST_1457	t067	high N50, bolstering CC5 fraction
CC5	H1304	286305	ST_149	t002	high N50, bolstering CC5 fraction
CC5	M3119	223080	ST_149	t002	high N50, bolstering CC5 fraction
CC5	M3151	243954	ST_149	t002	high N50, bolstering CC5 fraction
CC5	M3936	246223	ST_149	t002	high N50, bolstering CC5 fraction
CC15	M3935	79860	ST_15	t084	top 10 MSSA spa / CC15
CC152	H1700	162265	ST_152	t355	PVL pos
ST1943c	H1309	154904	ST_1943	t978	mecC
CC22	H1311	156426	ST_22	t852	PVL pos
CC22	H1441	173987	ST_22	t718	high N50, bolstering CC22 fraction
CC22	H1477	168946	ST_22	t032	high N50, bolstering CC22 fraction
CC22	H1535	127431	ST_22	t223	high N50, bolstering CC22 fraction
CC22	H1629	136213	ST_22	t020	high N50, bolstering CC22 fraction
CC22	H1640	173671	ST_22	t12437	high N50, bolstering CC22 fraction
CC22	H1678	173892	ST_22	t223	high N50, bolstering CC22 fraction
CC22	HL461	146387	ST_22	t1328	high N50, bolstering CC22 fraction
CC22	M2906	141173	ST_22	t4326	PVL pos
CC22	M3074	174001	ST_22	t032	high N50, bolstering CC22 fraction
CC22	M3089	150857	ST_22	t005	high N50, bolstering CC22 fraction
CC22	M3168	129300	ST_22	t025	high N50, bolstering CC22 fraction
CC22	M3483	165811	ST_22	t005	high N50, bolstering CC22 fraction
CC22	M3499	164026	ST_22	t790	high N50, bolstering CC22 fraction
CC22	M3591	127287	ST_22	t223	high N50, bolstering CC22 fraction
CC22	M3732	135073	ST_22	t223	high N50, bolstering CC22 fraction
CC22	M3966	125173	ST_22	t032	high N50, bolstering CC22 fraction
CC22	M4001	176451	ST_22	t223	high N50, bolstering CC22 fraction
CC22	M4004	117941	ST_22	t1328	high N50, bolstering CC22 fraction
CC22	M4005	108167	ST_22	t1328	high N50, bolstering CC22 fraction
CC22	RH167	174007	ST_22	t223	high N50, bolstering CC22 fraction
CC22	RH193	170072	ST_22	t4607	high N50, bolstering CC22 fraction
CC22	RH267	125418	ST_22	t032	high N50, bolstering CC22 fraction
CC5	M3018	442783	ST_225	t003	high N50, bolstering CC5 fraction
CC5	RH147	224734	ST_225	t003	high N50, bolstering CC5 fraction
ST239	M2863	206510	ST_239	t037	ST239
CC5	M2994	225743	ST_2626	t579	high N50, bolstering CC5 fraction
CC30	H1312	175372	ST_30	t253	CC30 bolster
CC30	H1315	175427	ST_30	t253	CC30 bolster
CC30	H1402	148816	ST_30	t012	top 10 MSSA spa
CC30	H1530	175429	ST_30	t13276	PVL pos
CC30	H1539	93446	ST_30	t019	PVL pos
CC30	H1715	111944	ST_30	t019	PVL pos
CC30	M2856	136634	ST_30	t019	PVL pos
CC30	M2891	122634	ST_30	t019	PVL pos
CC30	M2893	135213	ST_30	t964	PVL pos
CC30	M3112	224908	ST_30	t019	PVL pos
CC30	M3172	153735	ST_30	t018	CC30 bolster
CC30	M3177	136036	ST_30	t021	PVL pos
CC30	M3245	170865	ST_30	t019	PVL pos
CC30	M3326	135067	ST_30	t019	PVL pos
CC30	M3457	151431	ST_30	t138	PVL pos
CC30	M3540	147673	ST_30	t019	PVL pos
CC30	M3704	134430	ST_30	t4672	PVL pos
CC30	M3753	133271	ST_30	t021	PVL pos
CC30	M3845	150724	ST_30	t268	CC30 bolster
CC30	M3905	137241	ST_30	t021	PVL pos
CC30	M3930	135238	ST_30_1SNP	t019	PVL pos
CC59	H1577	167348	ST_338	t437	PVL pos
CC398	H1665	137024	ST_398	t899	high N50, bolstering CC398 fraction
CC398	H1781	238733	ST_398	t034	high N50, bolstering CC398 fraction
CC398	H1832	251784	ST_398	t034	high N50, bolstering CC398 fraction
CC398	M2900	206484	ST_398	t034	high N50, bolstering CC398 fraction
CC398	M3450	214375	ST_398	t034	high N50, bolstering CC398 fraction
CC398	M3784	127632	ST_398	t034	high N50, bolstering CC398 fraction
CC398	M3883	148985	ST_398	t011	high N50, bolstering CC398 fraction
CC398	M3897	148261	ST_398	t011	high N50, bolstering CC398 fraction
CC398	M3907	352520	ST_398	t034	high N50, bolstering CC398 fraction
CC398	M3942	147730	ST_398	t034	high N50, bolstering CC398 fraction
CC398	RH207	169955	ST_398	t011	high N50, bolstering CC398 fraction
CC398	RH257	171765	ST_398	t011	high N50, bolstering CC398 fraction
CC45	H1300	106567	ST_45	t230	top 10 MSSA spa / CC45
CC45	H1308	251910	ST_45	t728	CC45 bolster
CC45	H1480	234812	ST_45	t026	CC45 bolster
CC45	H1730	543116	ST_45	t015	top 10 MSSA spa
CC45	H1800	122628	ST_45	t230	top 10 MSSA spa / CC45
CC45	HL463	366306	ST_45	t026	CC45 bolster
CC45	M2867	650401	ST_45	t015	top 10 MSSA spa
CC45	M3063	281989	ST_45	t026	CC45 bolster
CC45	M3095	423616	ST_45	t1510	CC45 bolster
CC45	M3107	618627	ST_45	t015	top 10 MSSA spa
CC45	M3307	647815	ST_45	t728	CC45 bolster
CC45	H1528	290307	ST_45_1SNP	t230	top 10 MSSA spa
CC45	M3016	539681	ST_46	t2988	CC45 bolster
CC5	H1326	187379	ST_5	t002	PVL pos
CC5	H1327	198943	ST_5	t442	high N50, bolstering CC5 fraction
CC5	H1349	638648	ST_5	t105	PVL pos
CC5	H1401	166714	ST_5	t002	PVL pos
CC5	M2890	249587	ST_5	t002	high N50, bolstering CC5 fraction
CC5	M2943	244145	ST_5	t688	high N50, bolstering CC5 fraction
CC5	M3108	176697	ST_5	t002	high N50, bolstering CC5 fraction
CC5	M3122	548235	ST_5	t002	PVL pos
CC5	M3238	155073	ST_5	t105	PVL pos
CC5	M3267	276235	ST_5	t442	PVL pos
CC5	M3330	379110	ST_5	t002	high N50, bolstering CC5 fraction
CC5	M3401	276074	ST_5	t3558	high N50, bolstering CC5 fraction
CC5	M3478	116146	ST_5	t002	PVL pos
CC5	M3549	558987	ST_5	t002	high N50, bolstering CC5 fraction
CC5	M3626	236078	ST_5	t062	high N50, bolstering CC5 fraction
CC5	M3687	187298	ST_5	t002	high N50, bolstering CC5 fraction
CC5	M3775	269932	ST_5	t002	high N50, bolstering CC5 fraction
CC5	M3833	122332	ST_5	t002	PVL pos
CC5	M3868	242435	ST_5	t002	high N50, bolstering CC5 fraction
CC5	M3925	96013	ST_5	t002	PVL pos
CC5	M3931	193309	ST_5	t002	high N50, bolstering CC5 fraction
CC5	M3991	195471	ST_5	t002	high N50, bolstering CC5 fraction
CC5	RH228	238143	ST_5	t3778	high N50, bolstering CC5 fraction
CC45	M3331	402807	ST_508	t3219	CC45 bolster
CC59	H1766	149023	ST_59	t437	PVL pos
CC59	H1843	158321	ST_59	t437	PVL pos
CC59	HL456	168816	ST_59	t437	PVL pos
CC59	M3164	169812	ST_59	t437	PVL pos
CC59	M3593	147460	ST_59	t437	PVL pos
CC59	M3688	140450	ST_59	t437	PVL pos
CC5	M3715	209389	ST_5_1SNP	t105	high N50, bolstering CC5 fraction
CC6	H1829	426234	ST_6	t304	rare CC for diverstiy
CC6	M2886	649610	ST_6	t304	rare CC for diverstiy
CC672	M3550	319320	ST_672	t3841	rare CC for diverstiy
CC672	M4015	132971	ST_672	t7191	rare CC for diverstiy
CC7	H1524	319709	ST_7	t091	top 10 MSSA spa
CC72	H1356	302469	ST_72	t791	PVL pos
CC72	M3140	98714	ST_72	t791	PVL pos
CC22	M3250	150594	ST_737	t005	high N50, bolstering CC22 fraction
CC22	M3599	150691	ST_737	t005	high N50, bolstering CC22 fraction
CC772	M2864	225808	ST_772	t7358	PVL pos
CC772	M3165	224735	ST_772	t1839	PVL pos
CC772	M3541	182013	ST_772	t345	PVL pos
CC772	M3685	250676	ST_772	t13235	PVL pos
CC772	M3993	225480	ST_772	t345	PVL pos
CC772	RH178	224648	ST_772	t657	PVL pos
CC7	H1645	341984	ST_789	t091	top 10 MSSA spa
CC8	H1303	139092	ST_8	t801	PVL pos
CC8	H1305	570547	ST_8	t008	PVL pos
CC8	H1354	145396	ST_8	t008	PVL pos
CC8	H1384	344888	ST_8	t2849	PVL pos
CC8	H1412	346325	ST_8	t008	PVL pos
CC8	H1419	267070	ST_8	t008	PVL pos
CC8	H1533	381108	ST_8	t008	PVL pos
CC8	H1675	148110	ST_8	t008	PVL pos
CC8	H1795	194378	ST_8	t008	PVL pos
CC8	HL451	594869	ST_8	t008	PVL pos
CC8	M2857	430330	ST_8	t008	PVL pos
CC8	M2959	120199	ST_8	t008	PVL pos
CC8	M3014	345587	ST_8	t008	PVL pos
CC8	M3094	173073	ST_8	t3980	PVL pos
CC8	M3241	148107	ST_8	t008	PVL pos
CC8	M3392	335268	ST_8	t008	PVL pos
CC8	M3423	374031	ST_8	t008	PVL pos
CC8	M3456	144885	ST_8	t008	PVL pos
CC8	M3594	128592	ST_8	t008	PVL pos
CC8	M3720	372135	ST_8	t008	PVL pos
CC8	M3747	454285	ST_8	t008	PVL pos
CC8	M3750	346418	ST_8	t008	PVL pos
CC8	M3823	87319	ST_8	t008	PVL pos
CC8	M3877	200014	ST_8	t008	PVL pos
CC8	M3908	107530	ST_8	t008	PVL pos
CC8	M3972	109398	ST_8	t008	PVL pos
CC8	M3992	163101	ST_8	t190	PVL pos
CC8	M3994	163105	ST_8	t1627	PVL pos
CC8	RH148	370345	ST_8	t024	PVL pos
CC8	RH150	430706	ST_8	t008	PVL pos
CC8	RH202	110009	ST_8	t008	PVL pos
CC8	RH233	129291	ST_8	t121	PVL pos
CC8	RH266	147697	ST_8	t008	PVL pos
CC80	H1413	259538	ST_80	t044	PVL pos
CC80	H1468	272823	ST_80	t044	PVL pos
CC80	H1664	286211	ST_80	t044	PVL pos
CC80	H1733	169638	ST_80	t044	PVL pos
CC80	H1823	131057	ST_80	t6476	PVL pos
CC80	M3012	236085	ST_80	t1028	PVL pos
CC80	M3587	381105	ST_80	t1028	PVL pos
CC80	M3863	168331	ST_80	t416	PVL pos
CC80	M3946	285748	ST_80	t1028	PVL pos
CC80	M3015	242160	ST_80_1SNP	t044	PVL pos
ST834	H1470	252717	ST_834	t941	rare CC for diverstiy
ST834	M3777	114072	ST_834	t1379	PVL pos
CC88	H1808	151029	ST_88	t1339	PVL pos
CC88	M3017	485004	ST_88	t1855	PVL pos
CC88	M3487	410202	ST_88	t690	PVL pos
CC88	M3493	150318	ST_88	t186	PVL pos
CC8	H1445	467333	ST_8_1SNP	t008	PVL pos
CC913	H1772	108492	ST_913	t991	rare CC for diverstiy
CC93	H1415	262430	ST_93	t202	PVL pos
CC93	H1442	130173	ST_93	t3949	PVL pos
CC93	H1827	161503	ST_93	t202	PVL pos
CC154	H1436	148266	ST_96	t521	rare CC for diverstiy
CC5	M3912	245444	ST_965	t062	high N50, bolstering CC5 fraction
CC97	H1512	235871	ST_97	t267	rare CC for diverstiy
CC97	H1836	381520	ST_97	t359	rare CC for diverstiy
CC97	M2888	286943	ST_97	t267	rare CC for diverstiy
CC97	M3468	270227	ST_97	t267	rare CC for diverstiy

## Sheet: results_testing
clonal complex	isolate	N50	MLST type	spa type	inclusion criterion
CC1	H1446	287199	ST_1	t127	1
CC1	H1688	115432	ST_1	t5100	2
CC1	HL452	314630	ST_1	t127	1
CC1	M2885	222720	ST_1	t127	2
CC1	M3117	659519	ST_1	t127	1
CC1	M3251	349318	ST_1	t127	1
CC1	M3496	665358	ST_1	t127	1
CC1	M3551	539857	ST_1	t127	1
CC1	M3998	315090	ST_1	t127	1
CC1	RH259	539658	ST_1	t127	1
CC130	M2970	269909	ST_1245	t843	3
CC130	H1319	440395	ST_130	t1048	3
CC130	H1504	182680	ST_130	t843	3
CC140	M2884	137043	ST_140	t296	4
CC15	M3935	79860	ST_15	t084	1
CC152	H1700	162265	ST_152	t355	2
CC154	H1436	148266	ST_96	t521	4
CC22	M3684	150684	ST_1327	t005	5, 7
CC22	H1311	156426	ST_22	t852	2
CC22	H1441	173987	ST_22	t718	5, 7
CC22	H1477	168946	ST_22	t032	5, 7
CC22	H1535	127431	ST_22	t223	5, 7
CC22	H1629	136213	ST_22	t020	5, 7
CC22	H1640	173671	ST_22	t12437	5, 7
CC22	H1678	173892	ST_22	t223	5, 7
CC22	HL461	146387	ST_22	t1328	5, 7
CC22	M2906	141173	ST_22	t4326	2
CC22	M3074	174001	ST_22	t032	5, 7
CC22	M3089	150857	ST_22	t005	5, 7
CC22	M3168	129300	ST_22	t025	5, 7
CC22	M3483	165811	ST_22	t005	5, 7
CC22	M3499	164026	ST_22	t790	5, 7
CC22	M3591	127287	ST_22	t223	5, 7
CC22	M3732	135073	ST_22	t223	5, 7
CC22	M3966	125173	ST_22	t032	5, 7
CC22	M4001	176451	ST_22	t223	5, 7
CC22	M4004	117941	ST_22	t1328	5, 7
CC22	M4005	108167	ST_22	t1328	5, 7
CC22	RH167	174007	ST_22	t223	5, 7
CC22	RH193	170072	ST_22	t4607	5, 7
CC22	M3250	150594	ST_737	t005	5, 7
CC22	M3599	150691	ST_737	t005	5, 7
CC30	M2858	143684	ST_1456	t1133	2
CC30	M3909	143961	ST_1456	t019	2
CC30	H1312	175372	ST_30	t253	5
CC30	H1315	175427	ST_30	t253	5
CC30	H1402	148816	ST_30	t012	1
CC30	H1530	175429	ST_30	t13276	2
CC30	H1539	93446	ST_30	t019	2
CC30	H1715	111944	ST_30	t019	2
CC30	M2856	136634	ST_30	t019	2
CC30	M2891	122634	ST_30	t019	2
CC30	M2893	135213	ST_30	t964	2
CC30	M3112	224908	ST_30	t019	2
CC30	M3172	153735	ST_30	t018	5
CC30	M3177	136036	ST_30	t021	2
CC30	M3245	170865	ST_30	t019	2
CC30	M3326	135067	ST_30	t019	2
CC30	M3457	151431	ST_30	t138	2
CC30	M3540	147673	ST_30	t019	2
CC30	M3704	134430	ST_30	t4672	2
CC30	M3753	133271	ST_30	t021	2
CC30	M3845	150724	ST_30	t268	5
CC30	M3905	137241	ST_30	t021	2
CC30	M3930	135238	ST_30_1SNP	t019	2
CC398	M3542	617850	ST_1232	t034	2
CC398	RH256	206478	ST_1232	t034	2
CC398	H1665	137024	ST_398	t899	6, 7
CC398	H1781	238733	ST_398	t034	6, 7
CC398	H1832	251784	ST_398	t034	6, 7
CC398	M2900	206484	ST_398	t034	6, 7
CC398	M3450	214375	ST_398	t034	6, 7
CC398	M3784	127632	ST_398	t034	6, 7
CC398	M3883	148985	ST_398	t011	6, 7
CC398	M3897	148261	ST_398	t011	6, 7
CC398	M3907	352520	ST_398	t034	6, 7
CC398	RH207	169955	ST_398	t011	6, 7
CC45	H1300	106567	ST_45	t230	1
CC45	H1308	251910	ST_45	t728	5
CC45	H1480	234812	ST_45	t026	5
CC45	H1730	543116	ST_45	t015	1
CC45	H1800	122628	ST_45	t230	1
CC45	HL463	366306	ST_45	t026	5
CC45	M2867	650401	ST_45	t015	1
CC45	M3063	281989	ST_45	t026	5
CC45	M3095	423616	ST_45	t1510	5
CC45	M3107	618627	ST_45	t015	1
CC45	M3307	647815	ST_45	t728	5
CC45	H1528	290307	ST_45_1SNP	t230	1
CC45	M3016	539681	ST_46	t2988	5
CC45	M3331	402807	ST_508	t3219	5
CC5	H1776	318574	ST_105	t002	5, 7
CC5	M3924	189946	ST_1457	t067	5, 7
CC5	H1304	286305	ST_149	t002	5, 7
CC5	M3119	223080	ST_149	t002	5, 7
CC5	M3151	243954	ST_149	t002	5, 7
CC5	M3936	246223	ST_149	t002	5, 7
CC5	M3018	442783	ST_225	t003	5, 7
CC5	RH147	224734	ST_225	t003	5, 7
CC5	M2994	225743	ST_2626	t579	5, 7
CC5	H1326	187379	ST_5	t002	2
CC5	H1327	198943	ST_5	t442	5, 7
CC5	H1349	638648	ST_5	t105	2
CC5	H1401	166714	ST_5	t002	2
CC5	M2890	249587	ST_5	t002	5, 7
CC5	M2943	244145	ST_5	t688	5, 7
CC5	M3108	176697	ST_5	t002	5, 7
CC5	M3122	548235	ST_5	t002	2
CC5	M3267	276235	ST_5	t442	2
CC5	M3330	379110	ST_5	t002	5, 7
CC5	M3401	276074	ST_5	t3558	5, 7
CC5	M3478	116146	ST_5	t002	2
CC5	M3549	558987	ST_5	t002	5, 7
CC5	M3626	236078	ST_5	t062	5, 7
CC5	M3687	187298	ST_5	t002	5, 7
CC5	M3775	269932	ST_5	t002	5, 7
CC5	M3833	122332	ST_5	t002	2
CC5	M3868	242435	ST_5	t002	5, 7
CC5	M3925	96013	ST_5	t002	2
CC5	M3931	193309	ST_5	t002	5, 7
CC5	M3991	195471	ST_5	t002	5, 7
CC5	RH228	238143	ST_5	t3778	5, 7
CC5	M3715	209389	ST_5_1SNP	t105	5, 7
CC5	M3912	245444	ST_965	t062	5, 7
CC59	H1577	167348	ST_338	t437	2
CC59	H1766	149023	ST_59	t437	2
CC59	H1843	158321	ST_59	t437	2
CC59	HL456	168816	ST_59	t437	2
CC59	M3593	147460	ST_59	t437	2
CC59	M3688	140450	ST_59	t437	2
CC6	H1829	426234	ST_6	t304	4
CC6	M2886	649610	ST_6	t304	4
CC672	M3550	319320	ST_672	t3841	4
CC672	M4015	132971	ST_672	t7191	4
CC7	H1524	319709	ST_7	t091	1
CC7	H1645	341984	ST_789	t091	1
CC72	H1356	302469	ST_72	t791	2
CC72	M3140	98714	ST_72	t791	2
CC772	M3165	224735	ST_772	t1839	2
CC772	M3541	182013	ST_772	t345	2
CC772	M3685	250676	ST_772	t13235	2
CC772	M3993	225480	ST_772	t345	2
CC772	RH178	224648	ST_772	t657	2
CC8	RH238	224233	ST_1305	t008	2
CC8	H1303	139092	ST_8	t801	2
CC8	H1305	570547	ST_8	t008	2
CC8	H1354	145396	ST_8	t008	2
CC8	H1384	344888	ST_8	t2849	2
CC8	H1412	346325	ST_8	t008	2
CC8	H1419	267070	ST_8	t008	2
CC8	H1533	381108	ST_8	t008	2
CC8	H1675	148110	ST_8	t008	2
CC8	H1795	194378	ST_8	t008	2
CC8	HL451	594869	ST_8	t008	2
CC8	M2857	430330	ST_8	t008	2
CC8	M2959	120199	ST_8	t008	2
CC8	M3014	345587	ST_8	t008	2
CC8	M3094	173073	ST_8	t3980	2
CC8	M3241	148107	ST_8	t008	2
CC8	M3392	335268	ST_8	t008	2
CC8	M3423	374031	ST_8	t008	2
CC8	M3456	144885	ST_8	t008	2
CC8	M3594	128592	ST_8	t008	2
CC8	M3720	372135	ST_8	t008	2
CC8	M3747	454285	ST_8	t008	2
CC8	M3750	346418	ST_8	t008	2
CC8	M3823	87319	ST_8	t008	2
CC8	M3877	200014	ST_8	t008	2
CC8	M3908	107530	ST_8	t008	2
CC8	M3972	109398	ST_8	t008	2
CC8	M3992	163101	ST_8	t190	2
CC8	M3994	163105	ST_8	t1627	2
CC8	RH148	370345	ST_8	t024	2
CC8	RH150	430706	ST_8	t008	2
CC8	RH233	129291	ST_8	t121	2
CC8	H1445	467333	ST_8_1SNP	t008	2
CC80	H1413	259538	ST_80	t044	2
CC80	H1468	272823	ST_80	t044	2
CC80	H1664	286211	ST_80	t044	2
CC80	H1733	169638	ST_80	t044	2
CC80	H1823	131057	ST_80	t6476	2
CC80	M3012	236085	ST_80	t1028	2
CC80	M3587	381105	ST_80	t1028	2
CC80	M3863	168331	ST_80	t416	2
CC80	M3946	285748	ST_80	t1028	2
CC80	M3015	242160	ST_80_1SNP	t044	2
CC88	H1808	151029	ST_88	t1339	2
CC88	M3017	485004	ST_88	t1855	2
CC88	M3487	410202	ST_88	t690	2
CC88	M3493	150318	ST_88	t186	2
CC913	H1772	108492	ST_913	t991	4
CC93	H1415	262430	ST_93	t202	2
CC93	H1442	130173	ST_93	t3949	2
CC93	H1827	161503	ST_93	t202	2
CC97	H1512	235871	ST_97	t267	4
CC97	H1836	381520	ST_97	t359	4
CC97	M2888	286943	ST_97	t267	4
CC97	M3468	270227	ST_97	t267	4
no data	H1410	145230	ST_	t1752	2
no data	M3386	421251	ST_	t843	3
no data	M3601	108585	ST_	t688	4
ST_1035	M3600	218733	ST_1035	t834	4
ST_1035	M3842	193926	ST_1035	t834	4
ST1943c	H1309	154904	ST_1943	t978	3
ST239	M2863	206510	ST_239	t037	4
ST834	H1470	252717	ST_834	t941	4
ST834	M3777	114072	ST_834	t1379	2

## Sheet: Tabelle2
H1300	H1300
H1303	H1303
H1304	H1304
H1305	H1305
H1308	H1308
H1309	H1309
H1311	H1311
H1312	H1312
H1315	H1315
H1319	H1319
H1326	H1326
H1327	H1327
H1349	H1349
H1354	H1354
H1356	H1356
H1384	H1384
H1401	H1401
H1402	H1402
H1410	H1410
H1412	H1412
H1413	H1413
H1415	H1415
H1419	H1419
H1436	H1436
H1441	H1441
H1442	H1442
H1445	H1445
H1446	H1446
H1468	H1468
H1470	H1470
H1477	H1477
H1480	H1480
H1504	H1504
H1512	H1512
H1524	H1524
H1528	H1528
H1530	H1530
H1533	H1533
H1535	H1535
H1539	H1539
H1577	H1577
H1629	H1629
H1640	H1640
H1645	H1645
H1664	H1664
H1665	H1665
H1675	H1675
H1678	H1678
H1688	H1688
H1700	H1700
H1715	H1715
H1730	H1730
H1733	H1733
H1766	H1766
H1772	H1772
H1776	H1776
H1781	H1781
H1795	H1795
H1800	H1800
H1808	H1808
H1823	H1823
H1827	H1827
H1829	H1829
H1832	H1832
H1836	H1836
H1843	H1843
HL451	HL451
HL452	HL452
HL456	HL456
HL461	HL461
HL463	HL463
M2856	M2856
M2857	M2857
M2858	M2858
M2863	M2863
M2864			1
M2867	M2867
M2884	M2884
M2885	M2885
M2886	M2886
M2888	M2888
M2890	M2890
M2891	M2891
M2893	M2893
M2900	M2900
M2906	M2906
M2943	M2943
M2959	M2959
M2970	M2970
M2994	M2994
M3012	M3012
M3014	M3014
M3015	M3015
M3016	M3016
M3017	M3017
M3018	M3018
M3063	M3063
M3074	M3074
M3089	M3089
M3094	M3094
M3095	M3095
M3107	M3107
M3108	M3108
M3112	M3112
M3117	M3117
M3119	M3119
M3122	M3122
M3140	M3140
M3151	M3151
M3164			2
M3165	M3165
M3168	M3168
M3172	M3172
M3177	M3177
M3238			3
M3241	M3241
M3245	M3245
M3250	M3250
M3251	M3251
M3267	M3267
M3307	M3307
M3326	M3326
M3330	M3330
M3331	M3331
M3386	M3386
M3392	M3392
M3401	M3401
M3423	M3423
M3450	M3450
M3456	M3456
M3457	M3457
M3468	M3468
M3478	M3478
M3483	M3483
M3487	M3487
M3493	M3493
M3496	M3496
M3499	M3499
M3540	M3540
M3541	M3541
M3542	M3542
M3549	M3549
M3550	M3550
M3551	M3551
M3587	M3587
M3591	M3591
M3593	M3593
M3594	M3594
M3599	M3599
M3600	M3600
M3601	M3601
M3626	M3626
M3684	M3684
M3685	M3685
M3687	M3687
M3688	M3688
M3704	M3704
M3715	M3715
M3720	M3720
M3732	M3732
M3747	M3747
M3750	M3750
M3753	M3753
M3775	M3775
M3777	M3777
M3784	M3784
M3823	M3823
M3833	M3833
M3842	M3842
M3845	M3845
M3863	M3863
M3868	M3868
M3877	M3877
M3883	M3883
M3897	M3897
M3905	M3905
M3907	M3907
M3908	M3908
M3909	M3909
M3912	M3912
M3924	M3924
M3925	M3925
M3930	M3930
M3931	M3931
M3935	M3935
M3936	M3936
M3942			4
M3946	M3946
M3966	M3966
M3972	M3972
M3991	M3991
M3992	M3992
M3993	M3993
M3994	M3994
M3998	M3998
M4001	M4001
M4004	M4004
M4005	M4005
M4015	M4015
RH147	RH147
RH148	RH148
RH150	RH150
RH167	RH167
RH178	RH178
RH193	RH193
RH202			5
RH207	RH207
RH228	RH228
RH233	RH233
RH238	RH238
RH256	RH256
RH257			6
RH259	RH259
RH266			7
RH267			8
