# Supplementary material for: Use of a Regression Model to Study Host-Genomic Determinants of Phage Susceptibility in MRSA
Source: Antibiotics (Basel). 2018 Jan 29;7(1):9. doi: 10.3390/antibiotics7010009 (PMC5872120; doi:10.3390/antibiotics7010009)
Supplement: Supplementary file 1 [file antibiotics-07-00009-s001.zip › Suplementary-final/table_s4.xlsx]

## Sheet: Sheet1
Supplementary Table S4. Detailed phage typing results showing the percentage of resistant, weakly susceptible and strongly susceptible bacterial strains per phage preparation.
phage preparation	resistant	weakly susceptable	strongly susceptable
1N/80	45.8937	22.2222	31.8841
676/F	42.5121	6.76329	50.7246
676/T	30.9179	0.966184	68.1159
676/Z	55.5556	3.86473	40.5797
A3/R	77.7778	3.38164	18.8406
A5/L	51.2077	1.44928	47.343
A5/80	40.0966	4.83092	55.0725
P4/6409	58.9372	3.38164	37.6812
phi200/6409	45.8937	10.1449	43.9614
MS-1	58.9372	7.24638	33.8164
OP_MS-1	54.5894	6.76329	38.6473
OP_MS-1_TOP	50.7246	9.66184	39.6135
